# Supplementary material for: Genes underlying the evolution of tetrapod testes size
Source: BMC Biol. 2021 Aug 18;19:162. doi: 10.1186/s12915-021-01107-z (PMC8375169; doi:10.1186/s12915-021-01107-z)
Supplement: Supplementary file 1 — Additional file 1. [file 12915_2021_1107_MOESM1_ESM.xlsx]

## Sheet: Table S1
Table S1: Accession numbers and Ensembl IDs for all target gene sequences used in our main analyses. All sequences from Ensembl begin with "ENS" or "MGP"; all other sequences are from GenBank. Sequences were only ever obtained from a single source per species. The group of animals to which a species belongs is recorded. If a species was included by genus matching for a gene it is recorded along w…
Species	Group	Alkbh5	Dnah11	NDC1	Pld6	Sp4	Sp8	Spata6	Ubb	Dmrtb1	cdkn2c	Lrp8	Nlrp3	Genus Matched in:	Species with Sequence Data
Acanthisitta_chloris	Birds			XM_009072867.1	XM_009077134.1	XM_009077122.1		XM_009080014.1		XM_009080098.1	XM_009084203.1	XM_009069358.1
Accipiter_nisus	Birds			ENSANIP00000002026	ENSANIP00000013072	ENSANIP00000026038**	ENSANIP00000006257	ENSANIP00000020831
Acinonyx_jubatus	Mammals	XM_015079549.2	XM_027075112.1**	XM_027059118.1	XM_027047370.1	XM_015080393.2	XM_027075108.1	XM_027059247.1		XM_027059136.1	XM_015070805.2	XM_027059137.1	XM_015062912.2
Ailuropoda_melanoleuca	Mammals	XM_011229761.1	XM_019806483.1**	XM_019795824.1	XM_002929615.3	XM_002930475.3	XM_019795456.1**	XM_011235544.2	XM_002920866.3	XM_019795823.1	XM_011227831.2	XM_019795822.1	XM_002930362.3
Alligator_mississippiensis	Crocodylia		XM_019497951.1	XM_019479302.1	XM_019494648.1	XM_014603236.2		XM_019479238.1		XM_006268747.3	XM_006267359.3	XM_014598721.2
Alligator_sinensis	Crocodylia		XM_006028586.3	XM_006025800.3	XM_006023970.2	XM_006028588.3		XM_025206253.1	XM_025214870.1	XM_006025797.3	XM_006025312.2
Amazona_collaria	Birds			ENSACOP00000010837	ENSACOP00000001176	ENSACOP00000010184	ENSACOP00000010178	ENSACOP00000000160
Anas_platyrhynchos	Birds	XM_027468970.1		XM_027462870.1	XM_027468946.1	XM_005020513.4	XM_027450917.1	XM_027462857.1		XM_021278549.2	XM_021277394.2	NM_001310356.1
Anolis_carolinensis	Squamates	XM_003228299.3	XM_008112638.2	XM_008109594.2	XM_008120822.2	XM_003222018.3		ENSACAP00000005537		XM_016992995.1	XM_003220281.3	XM_003220314.3
Anser_brachyrhynchus	Birds	ENSABRP00000017935		ENSABRP00000000025	ENSABRP00000000787	ENSABRP00000011954	ENSABRP00000011961	ENSABRP00000018161		ENSABRP00000000054	ENSABRP00000017644	ENSABRP00000002025
Anser_cygnoides	Birds			ENSACDP00005024082	ENSACDP00005015170	ENSACDP00005018077		ENSACDP00005025567	XM_013196483.1	XM_013176275.1	XM_013176160.1	XM_013176276.1
Aotus_nancymaae	Mammals	XM_012438777.1	XM_012447734.2	XM_012442775.2	XM_021674781.1**	XM_012447822.2	XM_012447742.1	XM_012434814.1	XM_021674750.1**	XM_012442461.1	XM_012434798.2		XM_012472731.2
Apaloderma_vittatum	Birds			XM_009866457.1	XM_009867591.1	XM_009872211.1		XM_009867476.1				XM_009875103.1
Aptenodytes_forsteri	Birds		XM_019472780.1**	XM_009287388.2		XM_009282052.2		XM_009287339.2	XM_009278178.2	XM_009287385.2**	XM_009287353.1	XM_009287489.2
Apteryx_australis	Birds	XM_013943372.1		XM_013958608.1		XM_013941342.1		XM_013948458.1	XM_013953849.1		XM_013951242.1	XM_013950598.1
Apteryx_haastii	Birds	ENSAHAP00000022935		ENSAHAP00000005772		ENSAHAP00000011907		ENSAHAP00000019223	ENSAHAP00000019394**	ENSAHAP00000005878	ENSAHAP00000018990	ENSAHAP00000006078
Apteryx_owenii	Birds	ENSAOWP00000024087		ENSAOWP00000005722		ENSAOWP00000008241		ENSAOWP00000012699		ENSAOWP00000005695	ENSAOWP00000012383	ENSAOWP00000005671
Apteryx_rowi	Birds	XM_026083091.1		XM_026086860.1	XM_026082967.1	XM_026077572.1		XM_026086745.1		XM_026086663.1**	XM_026086798.1	XM_026086664.1
Aquila_chrysaetos	Birds	XM_030001739.1	XM_030008988.1	XM_030033036.1	XM_030002194.1	XM_030008839.1	XM_030009561.1	XM_030033025.1	XM_030025352.1	XM_030032910.1	XM_030033942.1	XM_030032451.1
Athene_cunicularia	Birds			XM_026853815.1	ENSACUP00000021840	XM_026842627.1		XM_026853883.1	XM_026861915.1	XM_026853872.1**	XM_026854454.1	XM_026854482.1
Balaenoptera_acutorostrata	Mammals	XM_007174217.2		XM_007164430.1	XM_007174204.1	XM_028166931.1		XM_007164491.1	XM_007174115.2	XM_007164754.1	XM_007164482.1		XM_028164313.1
Balearica_regulorum	Birds	XM_010303941.1				XM_010304197.1		XM_010308534.1	XM_010300297.1	XM_010308046.1	XM_010307557.1
Bison_bison	Mammals	XM_010843169.1	XM_010839026.1	XM_010847153.1	XM_010843164.1	XM_010839024.1	ENSBBBP00000002372	XM_010834434.1	XM_010842966.1	XM_010847199.1	XM_010834448.1	XM_010847155.1	XM_010846464.1
Bos_grunniens	Mammals		ENSBGRP00000001739**	ENSBGRP00000003335	ENSBGRP00000019859**	ENSBGRP00000001876	ENSBGRP00000001920	ENSBGRP00000000504	ENSBGRP00000019527				ENSBGRP00000023090**
Bos_indicus	Mammals	XM_019981363.1		XM_019957434.1	XM_019980707.1	XM_019958526.1	XM_019959555.1	XM_019957509.1	XM_019981805.1		XM_019957505.1	XM_019957436.1	XM_019964766.1
Bos_mutus	Mammals	XM_005893494.2	XM_014479949.1	XM_005903594.1	XM_005893477.1		XM_005901242.1	XM_005894749.2	XM_005887255.2	XM_005903599.1	XM_005894718.1	XM_014483588.1	XM_005891102.2
Bos_taurus	Mammals	NM_001205517.3	ENSBTAP00000053699**	XM_003585901.5	NM_001271990.2	XM_024991010.1	XM_002686706.4	NM_001046371.3	NM_174133.2	XM_024989838.1	NM_001101054.2	XM_024985270.1	NM_001102219.1
Bubalus_bubalis	Mammals	XM_006048874.2	XM_025291969.1	XM_025288682.1	XM_006042847.2	XM_006042546.2	XM_025290956.1	XM_025288780.1	XM_025278987.1	XM_025288701.1	XM_006059254.2	XM_025288702.1	XM_025292845.1
Buceros_rhinoceros	Birds	XM_010143832.1		XM_010134077.1		XM_010140416.1		XM_010145347.1		XM_010145110.1	XM_010141761.1
Calidris_pugnax	Birds	XM_014936535.1		XM_014939531.1	XM_014936298.1	XM_014937877.1		XM_014939475.1	XM_014953085.1	XM_014939084.1	XM_014939525.1	XM_014939436.1
Callithrix_jacchus	Mammals	XM_003732882.3**	XM_017975685.1**	XM_002750845.3	XM_003735909.3	XM_002751505.3	XM_002751564.3	XM_002750804.3	XM_002748070.3	XM_017974761.1	XM_009001200.1	XM_002807005.4**	XM_017966647.1
Callorhinus_ursinus	Mammals	XM_025864110.1	XM_025872998.1	XM_025871662.1	XM_025863887.1	XM_025872996.1	XM_025872807.1	XM_025871564.1	XM_025864080.1	XM_025871860.1	XM_025871573.1	XM_025871657.1	XM_025860092.1
Calypte_anna	Birds	XM_030459960.1		XM_030455153.1	XM_030459985.1	XM_030446096.1	XM_030445787.1	XM_030455664.1	XM_030460833.1	XM_008502532.2	XM_008493947.2	XM_030455482.1
Camarhynchus_parvulus	Birds	XM_030958428.1		XM_030953895.1	XM_030958446.1	XM_030971758.1	XM_030943174.1	XM_030953776.1	XM_030962476.1	XM_030953544.1	XM_030953518.1	XM_030952994.1
Camelus_bactrianus	Mammals	XM_010973107.1	XM_010967191.1	XM_010951770.1	XM_010974212.1	XM_010967186.1		XM_010951141.1	XM_010974101.1	XM_010951834.1	XM_010951819.1	XM_010951773.1	XM_010950280.1
Camelus_dromedarius	Mammals	XM_010993594.2	XM_031455028.1	XM_031465165.1	XM_010993612.2**	XM_031455026.1	XM_031454551.1**	XM_010984722.2	XM_031467559.1		XM_010984733.2	XM_031465160.1**	XM_010997883.2
Camelus_ferus	Mammals	XM_006195838.3		XM_006180142.2	XM_014567067.1	XM_014556965.1		XM_006178390.2	XM_014566608.1	XM_006180155.2**	XM_006180233.1	XM_014555411.1	XM_006177988.2
Canis_lupus	Mammals	XM_025428159.1	XM_025464340.1	XM_025427679.1	XM_025428116.1	XM_025464335.1	XM_025464334.1	XM_025420157.1	XM_025428270.1	XM_025427677.1	XM_025420120.1	XM_025427668.1	XM_025467828.1
Capra_hircus	Mammals	XM_018064780.1	XM_018047336.1	XM_018044366.1	XM_018064066.1	XM_018047337.1	XM_018047526.1	XM_005678448.3	XM_005693600.3	XM_018046498.1	XM_005678441.3	XM_018044317.1	XM_005682796.3
Caprimulgus_carolinensis	Birds			XM_010177619.1	XM_010169843.1						XM_010162774.1
Cariama_cristata	Birds			XM_009696032.1		XM_009695097.1		XM_009696926.1		XM_009697495.1	XM_009706312.1	XM_009695749.1
Carlito_syrichta	Mammals			XM_008074258.2				XM_008057383.1	XM_021714766.1	XM_021707116.1**	XM_008051847.1		XM_008061242.1
Castor_canadensis	Mammals	XM_020159574.1		XM_020154436.1**	XM_020182638.1	XM_020184886.1	XM_020184889.1	XM_020186361.1	XM_020172848.1**	XM_020158395.1**	XM_020184988.1	XM_020158411.1	XM_020166088.1
Catagonus_wagneri	Mammals		ENSCWAP00000002834**	ENSCWAP00000000035	ENSCWAP00000005561	ENSCWAP00000002903	ENSCWAP00000002918	ENSCWAP00000008765	ENSCWAP00000016064				ENSCWAP00000014997**
Cavia_aperea	Mammals		ENSCAPP00000003276**		ENSCAPP00000009439				ENSCAPP00000004500				ENSCAPP00000001320
Cavia_porcellus	Mammals	XM_003465900.4	XM_013152435.2	XM_013146259.2	XM_003465957.3	XM_003469828.4**	XM_003469797.4**		XM_003466205.4	XM_003464066.1	XM_003463079.4	ENSCPOP00000010355	XM_003479423.4
Cebus_capucinus	Mammals	XM_017514871.1	XM_017526963.1	XM_017504416.1	XM_017517361.1	XM_017526947.1	XM_017526945.1	XM_017510094.1		XM_017504413.1	XM_017548718.1	XM_017504392.1	XM_017545344.1
Ceratotherium_simum	Mammals	XM_004432995.2	XM_014786454.1	XM_004438576.2	XM_004433401.2	XM_004418934.2	XM_004418936.1	XM_004438524.2		XM_014793775.1	XM_004438536.2	XM_014793774.1	XM_004420487.2
Cercocebus_atys	Mammals		XM_012068062.1	XM_012082606.1	XM_012087213.1	XM_012068063.1	XM_012068067.1	XM_012029570.1	XM_012029972.1	XM_012082610.1	XM_012029528.1	XM_012082614.1	XM_012089753.1
Chaetura_pelagica	Birds			XM_009993563.1	XM_009993729.1	XM_010007589.1		XM_010004031.1	XM_010009084.1	XM_009993589.1	XM_010004011.1	XM_009993588.1
Charadrius_vociferus	Birds		XM_009879580.1**	XM_009884607.1		XM_009879552.1		XM_009884637.1	XM_009882713.1	XM_009884610.1	XM_009884832.1	XM_009884820.1
Chelonia_mydas	Testudines			XM_027824598.1		XM_007069514.2		XM_007061605.2**	XM_007057662.2	XM_007062205.2	XM_007062159.2	XM_007062181.2
Chelonoidis_abingdonii	Testudines		ENSCABP00000002871**	ENSCABP00000022149			ENSCABP00000005811	ENSCABP00000018028	ENSCABP00000029478**		ENSCABP00000008292	ENSCABP00000000193**
Chinchilla_lanigera	Mammals	XM_005402287.2	XM_005377377.2	XM_005398557.2	XM_013509636.1	XM_005377368.2	XM_013510495.1	XM_005398629.2		XM_013521575.1	XM_005398611.2	XM_013521674.1	XM_005414250.2
Chlamydotis_macqueenii	Birds					XM_010129312.1		XM_010119535.1	XM_010117823.1			XM_010115427.1
Chlorocebus_sabaeus	Mammals	XM_008010545.1	XM_007981911.1	XM_007978687.1	XM_008010508.1**	XM_007981920.1	XM_007981924.1	XM_007978823.1	XM_008010470.1	XM_007978696.1	XM_007978784.1	XM_007978698.1	XM_007990052.1
Choloepus_hoffmanni	Mammals		ENSCHOP00000008318	ENSCHOP00000008140**		ENSCHOP00000006591**					ENSCHOP00000007875**
Chrysemys_picta	Testudines		XM_024106659.1	XM_005284842.3	XM_008164847.2	XM_008169970.2	XM_005290836.2	XM_008167950.2	XM_005298188.3	XM_005284933.2	XM_024104948.1	XM_008167917.2
Chrysochloris_asiatica	Mammals	XM_006875532.1	XM_006832223.1**	XM_006839787.1	XM_006877696.1**	XM_006832224.1	XM_006832225.1		XM_006875903.1	XM_006839868.1	XM_006839752.1	XM_006839867.1
Chrysolophus_pictus	Birds			ENSCPIP00010016545		ENSCPIP00010005875		ENSCPIP00010015984
Colius_striatus	Birds			XM_010201938.1		XM_010207200.1		XM_010206860.1	XM_010201010.1		XM_010205423.1	XM_010201238.1
Colobus_angolensis	Mammals	XM_011961646.1	XM_011944208.1	XM_011926313.1	XM_011952165.1	XM_011944167.1	XM_011944207.1	XM_011926231.1		XM_011926376.1	XM_011926247.1		XM_011955746.1
Columba_livia	Birds	XM_005504549.2		XM_005498875.3	XM_005504557.2	XM_013369886.2		XM_005511664.3**	XM_005502048.3	XM_005498873.2	XM_005511675.3	XM_021297110.1
Condylura_cristata	Mammals	XM_004684535.2	XM_004676758.2**		XM_004685055.2	XM_012720712.1	XM_004676755.1	XM_004678979.2		XM_004679493.2	XM_004678991.2	XM_012722122.1
Corapipo_altera	Birds	XM_027656528.1		XM_027648866.1**	XM_027656386.1	XM_027639183.1	XM_027639493.1	XM_027648994.1	XM_027660256.1	XM_027649009.1	XM_027649225.1	XM_027649265.1
Corvus_brachyrhynchos	Birds	XM_008633617.2**		XM_008633048.2	XM_017734078.1	XM_008631344.2		XM_017743578.1	XM_017731019.1	XM_017733534.1	XM_008640750.2	XM_017733477.1
Coturnix_japonica	Birds	XM_015876543.2		XM_015870717.1**	XM_015876591.1	XM_015853830.1	XM_015853669.1	XM_015870510.1	XM_015878463.1		XM_015870468.1	XM_015870589.1
Cricetulus_griseus	Mammals	XM_027427291.1	XM_027437539.1	XM_003495729.4	ENSCGRP00001023145	XM_027416421.1	ENSCGRP00001015624	XM_027402470.1	NM_001244381.1	XM_027402276.1**	XM_007650645.1	XM_027437302.1	ENSCGRP00001022670
Crocodylus_porosus	Crocodylia		XM_019534456.1	XM_019530631.1	XM_019542144.1	XM_019534445.1		XM_019531387.1		XM_019531455.1		XM_019530629.1
Cuculus_canorus	Birds	XM_009562188.1		XM_009560671.1		XM_009570848.1		XM_009561961.1	XM_009558479.1**	XM_009560683.1	XM_009561911.1**	XM_009561947.1
Cyanistes_caeruleus	Birds	XM_023936905.1		XM_023932393.1	XM_023936890.1	XM_023920455.1		XM_023932460.1	XM_023939284.1	XM_023932396.1	XM_023946727.1	XM_023932198.1
Dasypus_novemcinctus	Mammals	XM_004453254.3	XM_012526274.2**	XM_023591481.1	XM_012520063.2	XM_012517924.2		XM_012525152.2	XM_004446519.3	XM_004468844.3	XM_004476484.3	XM_012529123.2
Delphinapterus_leucas	Mammals	XM_022560843.2	XM_030759807.1	XM_022575732.2	XM_022560840.2	XM_022587891.2	XM_022590111.1	XM_022575640.2		XM_022575017.2	XM_022575654.1	XM_022575715.1	XM_022558566.2
Desmodus_rotundus	Mammals	XM_024564741.1	XM_024562998.1	XM_024571215.1	XM_024565164.1	XM_024562878.1	XM_024562907.1	XM_024571069.1	XM_024565181.1	XM_024571065.1	XM_024571166.1	XM_024571067.1	XM_024560927.1
Dipodomys_ordii	Mammals	XM_013016553.1		XM_013022319.1	XM_013016413.1	XM_013024046.1	XM_013024012.1	XM_013016740.1	XM_013032046.1	XM_013022200.1	XM_013022330.1	XM_013022199.1	XM_013015424.1
Dromaius_novaehollandiae	Birds	XM_026095203.1	XM_026105018.1**	XM_026105315.1	XM_026095127.1	XM_026105092.1		XM_026103875.1		XM_026105013.1	XM_026105823.1	XM_026105022.1
Echinops_telfairi	Mammals	XM_030886491.1**	XM_030885200.1	XM_004699407.1	ENSETEP00000008595**	XM_004702713.1		XM_030886067.1		XM_013003842.2	XM_004699437.2	XM_004699654.1
Egretta_garzetta	Birds			XM_009644650.1	XM_009635314.1	XM_009638679.1		XM_009635752.1	XM_009633959.1		XM_009644659.1	XM_009644670.1
Elephantulus_edwardii	Mammals	XM_006901185.1	XM_006880385.1	XM_006879702.1		XM_006880384.1			XM_006901386.1	XM_006879810.1	XM_006879663.1	XM_006879696.1
Empidonax_traillii	Birds	XM_027900258.1			XM_027900297.1	XM_027877950.1	XM_027877949.1	XM_027893901.1		XM_027894731.1**	XM_027894107.1	XM_027894708.1
Enhydra_lutris	Mammals	XM_022491488.1	XM_022503160.1	XM_022497159.1	XM_022491424.1	XM_022503401.1	XM_022503466.1	XM_022496779.1	XM_022491735.1	XM_022496144.1	XM_022496656.1	XM_022496461.1	XM_022492235.1
Eptesicus_fuscus	Mammals	XM_008156188.2	XM_028155902.1**	XM_008139285.2	XM_008156222.2	XM_008148252.2	XM_028159784.1	XM_028142213.1		XM_028142562.1	XM_008139327.2	XM_008139289.2	XM_008151541.2
Equus_asinus	Mammals	XM_014851712.1	ENSEASP00005032133	XM_014844331.1	XM_014856361.1	XM_014830609.1	XM_014830538.1	XM_014845249.1	XM_014853204.1	XM_014844276.1	XM_014833202.1	XM_014844324.1	XM_014826713.1
Equus_caballus	Mammals	XM_001918210.3	XM_023639347.1	XM_001489053.4	XM_023653687.1	XM_001497653.5	XM_023639345.1	XM_001494616.5	NM_001081862.1	XM_023636807.1	XM_001492327.4	XM_023629749.1	XM_023618258.1
Equus_przewalskii	Mammals	XM_008532435.1	XM_008535494.1**	XM_008536579.1	XM_008543006.1**	XM_008535843.1**		XM_008541851.1		XM_008507866.1	XM_008519637.1	XM_008531721.1
Erinaceus_europaeus	Mammals	XM_007526194.2	XM_007523942.1	XM_007534193.2	XM_007529684.2	XM_007523941.2	XM_007523938.1	XM_007521335.2		XM_007534203.2	XM_007536690.2	XM_016192974.1	XM_016193428.1
Erythrura_gouldiae	Birds			ENSEGOP00005020386		ENSEGOP00005003305	ENSEGOP00005003304	ENSEGOP00005020701
Eumetopias_jubatus	Mammals	XM_028089541.1		XM_028106838.1	XM_028089589.1	XM_028119327.1	XM_028119260.1	XM_028106932.1	XM_028119133.1		XM_028106727.1	XM_028106857.1	XM_028094959.1
Eurynorhynchus_pygmeus	Birds	ENSCPGP00000004077		ENSCPGP00000019489		ENSCPGP00000025496	ENSCPGP00000025499	ENSCPGP00000018086	ENSCPGP00000011668	ENSCPGP00000019470	ENSCPGP00000018193	ENSCPGP00000019437
Eurypyga_helias	Birds	XM_010153746.1		XM_010146978.1		XM_010154411.1					XM_010161526.1	XM_010146697.1
Falco_cherrug	Birds	XM_027800314.1		XM_027807028.1	XM_014277134.2	XM_005435951.2		XM_027806961.1	XM_014280374.2	XM_005440369.1	XM_014280869.2	XM_027806964.1
Falco_peregrinus	Birds			XM_005232973.1	XM_027781000.1	XM_005237207.2		XM_013300017.2	XM_013301584.2	XM_005231673.1**	XM_013294620.2	XM_027778680.1
Felis_catus	Mammals	XM_003996341.5	XM_023250435.1**	XM_006934756.2	XM_006939920.4	XM_023250429.1	XM_023250427.1	XM_023258667.1	XM_003996309.5	XM_023258714.1	XM_006934733.3	XM_023258706.1	XM_023253644.1
Ficedula_albicollis	Birds	XM_005054633.2		XM_016300041.1	XM_005054639.2	XM_005041012.1		XM_005050009.1	XM_005056708.2	XM_016300071.1**	XM_005050020.1	XM_005050057.1
Fukomys_damarensis	Mammals	XM_010637528.2	XM_010641122.1	XM_010610359.2	XM_019209476.1	XM_010641098.1		XM_010610268.1	ENSFDAP00000018389**	XM_010610421.2	XM_010610287.2		XM_010612058.2
Fulmarus_glacialis	Birds			XM_009578114.1		XM_009573988.1				XM_009587526.1		XM_009577946.1
Galeopterus_variegatus	Mammals	XM_008566219.1	XM_008573669.1	XM_008581874.1	XM_008584262.1				XM_008570801.1	XM_008577258.1	XM_008585224.1	XM_008587174.1	XM_008579968.1
Gallus_gallus	Birds	NM_001257201.2		XM_015291192.2	XM_015294407.2	XM_418708.6	XM_015281593.2	XM_025153113.1	NM_001353988.1	NM_001245981.1	XM_426660.6	NM_205186.2
Gavia_stellata	Birds			XM_009818126.1		XM_009808357.1		XM_009817516.1
Gavialis_gangeticus	Crocodylia		XM_019508567.1	XM_019501276.1	XM_019512570.1	XM_019508564.1		XM_019501336.1	XM_019511198.1	XM_019501279.1	XM_019528307.1	XM_019528301.1
Gekko_japonicus	Squamates	XM_015409353.1		XM_015427706.1	XM_015427636.1	XM_015425642.1		XM_015408591.1	XM_015420174.1	XM_015427698.1	XM_015418189.1
Geospiza_fortis	Birds	XM_031061061.1		XM_005422955.2	XM_031061100.1	XM_005421758.3		XM_031058716.1	XM_005423997.3	XM_014307808.2	XM_014307840.2	XM_014307807.2
Globicephala_melas	Mammals	XM_030861206.1	XM_030857081.1**	XM_030870197.1	XM_030861158.1	XM_030857082.1	XM_030857084.1	XM_030870076.1		XM_030870381.1	XM_030870086.1	XM_030870178.1	XM_030880362.1
Gopherus_agassizii	Testudines		XM_030550733.1	XM_030572736.1	ENSGAGP00000014618	ENSGAGP00000036477**	ENSGAGP00000034904**	XM_030572730.1	XM_030582410.1	XM_030573825.1	ENSGAGP00000016667	ENSGAGP00000000124		Dmrtb1, Dnah11, NDC1, Spata6, Ubb	Gopherus_evgoodei
Gorilla_gorilla	Mammals	XM_004042164.3	XM_019031561.2	XM_031016628.1	XM_031011028.1	XM_031013512.1	XM_031013192.1	XM_019018104.2	XM_004042212.3	XM_004025828.3	XM_019018249.2	XM_019018793.2	XM_031011022.1
Grammomys_surdaster	Mammals	XM_028776550.1	XM_028773185.1	XM_028786178.1	XM_028776454.1	XM_028773193.1	XM_028773208.1	XM_028786729.1		XM_028788075.1	XM_028787204.1	XM_028785917.1	XM_028776605.1
Haliaeetus_albicilla	Birds			XM_009921428.1				XM_009912304.1		XM_009913604.1		XM_009918813.1
Haliaeetus_leucocephalus	Birds		XM_010577660.1**	XM_010582350.1	XM_010570596.1	XM_010577617.1		XM_010582414.1	XM_010573704.1		XM_010582401.1	XM_010582701.1
Heterocephalus_glaber	Mammals	XM_004868799.3	XM_021254135.1	XM_004874663.2	XM_004868737.2	XM_013070244.2	XM_004839573.3	XM_004869295.3	XM_004870763.2	XM_004874678.3	XM_004869272.3	XM_021252040.1	XM_021252119.1
Hipposideros_armiger	Mammals	XM_019656728.1		XM_019666385.1	XM_019656631.1	XM_019652024.1	XM_019651993.1**	XM_019656512.1	XM_019656635.1	XM_019666386.1	XM_019656528.1	XM_019666417.1	XM_019633722.1
Homo_sapiens	Mammals	NM_017758.4	NM_001277115.2	NM_018087.5	NM_178836.4	NM_003112.5	NM_198956.4	NM_019073.4	NM_018955.4	NM_033067.2	NM_078626.3	NM_004631.5	NM_001243133.2
Ictidomys_tridecemlineatus	Mammals	XM_005339463.3	XM_021728753.1	XM_013358909.2	XM_005339444.2	XM_005328797.3	XM_005328795.1	XM_005318012.2		XM_005326047.1	XM_005326093.2	XM_021726865.1	XM_021720817.1
Jaculus_jaculus	Mammals	XM_004669039.1	XM_004652655.1	XM_012951907.1	XM_004668991.1	XM_004652823.2	XM_012947550.1	XM_004663245.1		XM_012951908.1	XM_004663233.1	XM_012951909.1**	XM_004657452.1
Junco_hyemalis	Birds	ENSJHYP00000005578		ENSJHYP00000000229	ENSJHYP00000006260	ENSJHYP00000005425	ENSJHYP00000005363	ENSJHYP00000012197		ENSJHYP00000000092		ENSJHYP00000000026
Lagenorhynchus_obliquidens	Mammals	XM_027131246.1	XM_027102655.1**	XM_027108477.1	XM_027131311.1	XM_027102647.1	XM_027102646.1	XM_027108604.1	XM_027131123.1	XM_027110742.1	XM_027108596.1	XM_027108483.1	XM_027084437.1
Latimeria_chalumnae	Coelacanth		XM_006007834.2*	XM_014492364.1*	XM_006014082.2*	XM_014497028.1*	XM_006009893.2*	XM_014485644.1*		ENSLACP00000003739	XM_006012010.2*	ENSLACP00000001940*
Lepidothrix_coronata	Birds	XM_017823202.1		XM_017805290.1**	XM_017823052.1	XM_017823901.1	XM_017823843.1	XM_017805587.1		XM_017805338.1	XM_017805550.1	XM_017805327.1
Leptonychotes_weddellii	Mammals	XM_006749670.2	XM_006746783.1	XM_031032786.1	XM_006744612.2		XM_031026496.1	XM_031017662.1	XM_006732629.2	XM_006737674.2	XM_006732067.1		XM_031034169.1
Leptosomus_discolor	Birds			XM_009957681.1	XM_009957000.1	XM_009950044.1		XM_009953874.1			XM_009946673.1	XM_009955749.1
Lipotes_vexillifer	Mammals	XM_007448386.1		XM_007471164.1	XM_007448364.1	XM_007470603.1	XM_007466021.1	XM_007448017.1	XM_007462659.1	XM_007471182.1	XM_007459638.1	XM_007471169.1**
Lonchura_striata	Birds	XM_021550040.2		XM_021530401.2	XM_021550314.1	XM_021538262.1	XM_021538052.1	XM_021529061.1	XM_021524929.2	XM_031505488.1	XM_021530359.1	XM_021529653.1
Loxodonta_africana	Mammals	XM_003420661.3	XM_010587220.2**	XM_003411070.3	XM_010600250.2**	XM_023544361.1	XM_003407085.3**	XM_023549623.1	XM_003420589.3	XM_003411073.3	XM_003411184.3	XM_023549574.1	XM_023540331.1*
Lynx_canadensis	Mammals	XM_030295227.1	XM_030308071.1	XM_030325617.1	XM_030294655.1	XM_030308070.1	XM_030294980.1	XM_030326742.1	XM_030295453.1	XM_030325508.1	XM_030326927.1	XM_030326157.1**	XM_030314909.1
Macaca_fascicularis	Mammals	XM_005583060.1	XM_005550006.2		XM_005583006.2	XM_005550011.2	XM_015447645.1	XM_005543427.2	XM_015437369.1	XM_005543322.1	XM_005543411.2	XM_005543327.2	XM_015429957.1
Macaca_mulatta	Mammals	NM_001193988.2	XM_028845955.1**	XM_015140054.2	XM_015118731.2	NM_001266828.1	XM_001102781.4	NM_001265949.1	NM_001194808.1	XM_001112973.4	NM_001266314.1	XM_028833663.1	NM_001114351.1
Macaca_nemestrina	Mammals	XM_011757166.1	XM_011731138.2	XM_011764270.2	XM_011757210.2	XM_011731128.2	XM_011731125.2	XM_011764140.2	XM_011757260.1**	XM_011764266.2	XM_011764162.1	XM_011764250.2	XM_011729564.2
Macropus_eugenii	Mammals	ENSMEUP00000009678	ENSMEUP00000004010	ENSMEUP00000001675		ENSMEUP00000013774	ENSMEUP00000001211	ENSMEUP00000002292			ENSMEUP00000000534	ENSMEUP00000009671
Manacus_vitellinus	Birds			XM_025895043.2	XM_018067633.3**	XM_008920383.3		XM_018072333.2**	XM_029961294.1		XM_008925205.3	XM_029959751.1
Mandrillus_leucophaeus	Mammals	XM_011975276.1	XM_011973963.1	XM_011973793.1	XM_011975298.1	XM_011973912.1	XM_011973962.1	XM_012000347.1	XM_011975236.1	XM_011973789.1	XM_011973726.1	XM_011973884.1	XM_012000868.1
Manis_javanica	Mammals	XM_017666780.1		XM_017658483.1	XM_017651180.1		XM_017676912.1		XM_017641567.1	XM_017673930.1	XM_017672456.1	XM_017667652.1
Marmota_flaviventris	Mammals	XM_027921436.1	XM_027932705.1	XM_027944961.1	XM_027921415.1	XM_027932758.1	XM_027932772.1	XM_027945015.1		XM_027944983.1	XM_027945050.1	XM_027945030.1	XM_027922405.1
Marmota_marmota	Mammals	XM_015503489.1	XM_015498135.1	XM_015484690.1	XM_015503484.1		XM_015498165.1	XM_015484700.1		XM_015484691.1	XM_015485018.1		XM_015498745.1
Mastomys_coucha	Mammals	XM_031351808.1	XM_031357847.1	XM_031378085.1	XM_031352554.1	XM_031357650.1	XM_031357106.1	XM_031378209.1	XM_031351895.1	XM_031376836.1	XM_031378181.1	XM_031378093.1	XM_031353426.1
Meleagris_gallopavo	Birds	XM_010719826.2		XM_010716100.3	XM_031555758.1	XM_010712762.3		XM_031554991.1	XM_010722179.2	XM_019618752.1	XM_010716307.1	XM_019618753.2
Melopsittacus_undulatus	Birds			XM_005151143.2	XM_005142355.3	XM_005152858.3		XM_031050821.1	XM_031043533.1**	XM_005151287.2**	XM_005151281.2	XM_031050688.1
Meriones_unguiculatus	Mammals	XM_021639519.1		XM_021661253.1	XM_021639562.1	XM_021640908.1	XM_021657063.1	XM_021629111.1	XM_021639148.1	XM_021660755.1	XM_021660691.1	XM_021661159.1	XM_021639556.1
Merops_nubicus	Birds			XM_008945222.1		XM_008946432.1		XM_008947665.1		XM_008945099.1	XM_008942853.1	XM_008937492.1
Mesitornis_unicolor	Birds	XM_010191852.1**		XM_010192830.1	XM_010192054.1	XM_010189283.1		XM_010184491.1	XM_010179418.1			XM_010182810.1
Mesocricetus_auratus	Mammals	XM_005067672.3	XM_021235556.1	XM_005072154.3	XM_013111448.2	XM_005084462.3	XM_005084464.2	XM_005072100.3	XM_013111419.1	XM_005072241.2	XM_005072115.3	XM_013114949.2	XM_013111444.2
Microcaecilia_sp._PZ-2009	Amphibians		XM_030201723.1	XM_030207160.1	XM_030212019.1	XM_030201702.1	XM_030189963.1	XM_030206967.1		XM_030208326.1	XM_030208190.1	XM_030207129.1		cdkn2c, Dmrtb1, Dnah11, Lrp8, NDC1, Pld6, Sp4, Sp8, Spata6	Microcaecilia_unicolor
Microcebus_murinus	Mammals	XM_012747915.2	XM_020289873.1	XM_012776307.2	XM_012737950.2	XM_012780992.1	XM_012780984.1	XM_012776125.1	XM_012747870.2	XM_012776302.2	XM_012776170.2	XM_012776289.2	XM_012751991.1
Microtus_ochrogaster	Mammals	XM_005349941.3	XM_026781665.1	XM_005353524.3	XM_005349964.2	XM_013347022.2	XM_005343685.2	XM_005353594.3		XM_005353629.2	XM_005353579.3	XM_013348534.2	XM_005349971.2
Miniopterus_natalensis	Mammals	XM_016196489.1	XM_016216985.1	XM_016219813.1			XM_016216984.1	XM_016215924.1**	XM_016203179.1	XM_016210872.1	XM_016214167.1	XM_016210873.1	XM_016203438.1
Monachus_schauinslandi	Mammals	XM_021694700.1	XM_021689842.1	XM_021683918.1	XM_021694849.1	XM_021689663.1	XM_021689762.1	XM_021684446.1	XM_021694808.1	XM_021684449.1	XM_021683900.1	XM_021683915.1	XM_021689895.1
Monodelphis_domestica	Mammals	XM_007497866.1	XM_016426514.1**	XM_007505878.2	XM_007498369.2	XM_007505390.2		XM_007480212.2			XM_001373132.2	XM_016429470.1
Monodon_monoceros	Mammals	XM_029212261.1		XM_029230629.1	XM_029212470.1	XM_029233846.1	XM_029234193.1	XM_029230782.1		XM_029227003.1	XM_029229188.1	XM_029230074.1	XM_029215580.1
Moschus_moschiferus	Mammals		ENSMMSP00000033174**	ENSMMSP00000009931	ENSMMSP00000021799	ENSMMSP00000033175	ENSMMSP00000033176	ENSMMSP00000018565	ENSMMSP00000014319**				ENSMMSP00000019291**
Mus_caroli	Mammals	XM_021176347.2	XM_029484410.1	XM_021160499.2	XM_021177215.2	XM_021178994.1	XM_021179559.2	XM_021159685.1		XM_021160799.2	XM_021160485.2	XM_029476552.1	XM_021177615.2
Mus_musculus	Mammals	NM_172943.4	NM_010060.3	NM_028355.4	NM_001290283.1	NM_009239.4	XM_006515982.4	NM_026470.3	NM_011664.4	NM_019872.2	NM_007671.3	XM_011240454.3	NM_145827.4
Mus_pahari	Mammals	XM_021213256.2	XM_021201453.2	XM_021200009.1	XM_021214041.2	XM_021201603.2	XM_021201989.2	XM_029539926.1		XM_021201118.1	XM_021200617.1	XM_029539743.1	XM_021213473.2
Mus_spicilegus	Mammals	ENSMSIP00000022607	ENSMSIP00000020696**	ENSMSIP00000016357	ENSMSIP00000023920	ENSMSIP00000020457	ENSMSIP00000020359	ENSMSIP00000025379		ENSMSIP00000016302	ENSMSIP00000012549	ENSMSIP00000009235	ENSMSIP00000024801
Mus_spretus	Mammals	MGP_SPRETEiJ_P0028407	MGP_SPRETEiJ_P0035097**	MGP_SPRETEiJ_P0065867	MGP_SPRETEiJ_P0028322	MGP_SPRETEiJ_P0035103	MGP_SPRETEiJ_P0035104	MGP_SPRETEiJ_P0066103	MGP_SPRETEiJ_P0028602**	MGP_SPRETEiJ_P0065880	MGP_SPRETEiJ_P0066068	MGP_SPRETEiJ_P0065884	MGP_SPRETEiJ_P0028307
Mustela_putorius	Mammals	XM_004776524.2	XM_013051673.1	XM_004751570.2	XM_004828395.2	XM_004743366.2	XM_013051495.1	XM_013064269.1	ENSMPUP00000010037	XM_004774510.2	XM_004774496.2	XM_013046833.1	XM_013048935.1
Myotis_brandtii	Mammals	XM_005870224.2	XM_014544612.1	XM_005878652.2		XM_005872297.2		XM_014544815.1	XM_005870204.2		XM_005872499.2	XM_005878680.2	XM_005853171.2
Myotis_davidii	Mammals	XM_006773975.2	XM_015558132.1	XM_006768391.2	XM_015570617.1	XM_006779033.2		XM_006762799.2	XM_006779275.2	XM_015566989.1	XM_006768292.1	XM_015566988.1	XM_006764315.2
Myotis_lucifugus	Mammals	XM_006103846.3	XM_023750793.1	XM_006087336.2	XM_014446262.1**	XM_023750782.1	XM_006109675.3**	XM_014454568.2	XM_006101384.3	XM_023752827.1	XM_006087301.3	XM_023752826.1	XM_023763836.1
Nannospalax_galili	Mammals	XM_008821966.3	XM_029567531.1	XM_008833019.2	XM_008844654.3	XM_008841452.3	XM_008841450.1		XM_008847111.3	XM_008837290.2	XM_008832433.3		XM_029566990.1
Nanorana_parkeri	Amphibians		XM_018576316.1	XM_018563983.1		XM_018576327.1	XM_018576315.1**				XM_018552473.1	XM_018563976.1
Neopelma_chrysocephalum	Birds	XM_027683542.1		XM_027699009.1**	XM_027683927.1	XM_027684663.1	XM_027684863.1	XM_027683067.1	XM_027691163.1	XM_027699017.1**	XM_027683213.1	XM_027698960.1
Neophocaena_phocaenoides	Mammals	XM_024752785.1	XM_024738428.1	XM_024739350.1	XM_024753763.1	XM_024738460.1	XM_024738441.1	XM_024739274.1	XM_024753347.1	XM_024739254.1	XM_024739226.1	XM_024739253.1	XM_024754914.1	Alkbh5, cdkn1c, Dmrtb1, Dnah11, Lrp8, NDC1, Nlrp3, Pld6, Sp4, Sp8, Spata6, Ubb	Neophocaena_asiaeorientalis_asiaeorientalis
Neovison_vison	Mammals	ENSNVIP00000032254	ENSNVIP00000017834**	ENSNVIP00000009249	ENSNVIP00000032302	ENSNVIP00000017872	ENSNVIP00000017924	ENSNVIP00000002999			ENSNVIP00000023761	ENSNVIP00000009159
Nestor_notabilis	Birds	XM_010022402.1		XM_010011556.1		XM_010019943.1		XM_010024404.1				XM_010011132.1
Nipponia_nippon	Birds	XM_009467947.1		XM_009461250.1		XM_009466520.1		XM_009461282.1		XM_009461253.1	XM_009461345.1	XM_009461335.1
Nomascus_leucogenys	Mammals	XM_004090382.3	XM_030822211.1	XM_030812996.1	XM_004093024.3	XM_003252636.3	XM_030823085.1	XM_030823875.1	XM_004092785.3	XM_003273078.4	XM_003258996.4	XM_030818838.1	XM_030812479.1
Notechis_scutatus	Squamates	XM_026688264.1	XM_026678037.1	XM_026665896.1	XM_026683368.1	XM_026678043.1	XM_026678044.1	XM_026665824.1		XM_026665668.1		XM_026665894.1
Nothoprocta_perdicaria	Birds	XM_026054087.1		XM_026034456.1	XM_026053919.1	XM_026049700.1	XM_026045118.1	XM_026035093.1		XM_026035851.1	XM_026053640.1	XM_026054043.1
Numida_meleagris	Birds	XM_021411579.1		XM_021404413.1	XM_021411547.1	XM_021387122.1	XM_021387776.1**	XM_021404492.1	XM_021416110.1	XM_021405235.1	XM_021404170.1	XM_021404677.1
Ochotona_princeps	Mammals	XM_004599381.1	XM_004582562.1	XM_004588688.2		XM_012926100.1	XM_004582454.1	XM_004598486.2	ENSOPRP00000001771**	XM_004588789.1	XM_004588663.2	XM_004588683.1	XM_004586345.1
Octodon_degus	Mammals	XM_004640293.2	XM_023709848.1	XM_023724184.1	XM_004640337.2	XM_023709897.1	XM_004626454.1	XM_004639150.2		ENSODEP00000008739**	XM_004639140.2	XM_023724185.1	XM_023707780.1
Odobenus_rosmarus	Mammals	XM_004405146.2	XM_012561331.1	XM_004400341.2	XM_012564034.1	XM_012561349.1	XM_004416846.1	XM_004413154.1		XM_004400374.1	XM_004400292.2	XM_004400336.1	XM_004407072.2
Odocoileus_virginianus	Mammals	XM_020914100.1	XM_020893056.1	XM_020871390.1	XM_020914156.1	XM_020879142.1	XM_020902068.1	XM_020869676.1		XM_020871363.1	XM_020907235.1	XM_020871353.1	XM_020903744.1
Opisthocomus_hoazin	Birds		XM_009931385.1**	XM_009939744.1		XM_009931384.1		XM_009939795.1		XM_009939776.1		XM_009939778.1
Orcinus_orca	Mammals	XM_004266780.1	XM_004263446.1**	XM_004273828.1	XM_004266767.2	XM_004263447.2	XM_004263448.1	XM_004273888.2		XM_004273908.2	XM_004273874.2	XM_004273831.1	XM_012535742.1
Ornithorhynchus_anatinus	Mammals	XM_029058773.1**		XM_029046707.1	XM_029058309.1	XM_029070462.1	XM_029071296.1	XM_029082939.1		XM_029083282.1	XM_029046610.1	XM_029082341.1
Orycteropus_afer	Mammals	XM_007941459.1	XM_007946592.1	XM_007945924.1	XM_007941441.1	XM_007945982.1	XM_007945991.1	XM_007946713.1	XM_007945582.1	XM_007945963.1	XM_007945878.1	XM_007945920.1
Oryctolagus_cuniculus	Mammals	XM_008250365.2**	XM_008261514.2	XM_002715086.3	XM_008251598.2	XM_008261509.2	XM_017344358.1**	XM_008265284.2	XM_008270685.2	XM_008265225.2**	XM_002715103.3	XM_017346287.1	XM_017339176.1
Otolemur_garnettii	Mammals		XM_012804394.2	XM_003793105.3	XM_003800720.3	XM_003788493.3	XM_012804324.1	XM_003799937.2	XM_023514052.1**	XM_012807176.1	XM_003799927.2	XM_023515105.1	XM_003803476.3
Ovis_aries	Mammals	XM_004023544.4	XM_027968506.1**	XM_004001995.4**	XM_004013341.4	XM_015095217.2	XM_027969103.1	XM_012136740.3	NM_001009202.1	XM_012147539.3	XM_004001958.4	XM_027970384.1	XM_004008740.4
Pan_paniscus	Mammals	XM_003809783.3	XM_008978734.2**	XM_003815008.3	XM_003808770.3	XM_003825036.3	XM_014345575.1**	XM_003829574.2		XM_024929048.1	XM_008954944.1	XM_024927790.1**	XM_008968287.1
Pan_troglodytes	Mammals	ENSPTRP00000055667	XM_024357762.1	XM_513417.6	NM_001246461.1	XM_527679.4	XM_001153018.5	NM_001280538.1	NM_001009117.2		XM_524704.7	XM_016918570.2	XM_024353088.1
Panthera_pardus	Mammals	XM_019413290.1	XM_019443576.1**	XM_019449227.1	XM_019413249.1	XM_019443567.1	XM_019443566.1	XM_019449360.1	XM_019413365.1	XM_019449229.1	XM_019449336.1	XM_019448828.1	XM_019438493.1
Panthera_tigris	Mammals	XM_007080799.1	XM_015540626.1	XM_015535399.1	XM_007092295.2	XM_007089071.2		XM_007077235.1	XM_007080752.1	XM_007077418.2	XM_007077226.2	XM_007077419.1
Papio_anubis	Mammals	XM_003912423.5	XM_031665316.1	XM_003891914.4	XM_017950377.3	XM_003896221.4	XM_003896222.4	XM_009208234.3	ENSPANP00000033301**	XM_009208852.3	XM_009208406.3	XM_009208811.3	XM_003893653.5
Parus_major	Birds	XM_015643220.1		XM_015636828.1	XM_015642397.1	XM_015618551.1		XM_015636792.2		XM_015635595.2	XM_015636961.1	XM_015636256.2
Pavo_cristatus	Birds							ENSPSTP00000010974
Pelecanus_crispus	Birds	XM_009481977.1		XM_009483709.1		XM_009486229.1		XM_009491066.1		XM_009485922.1	XM_009484669.1	XM_009488395.1
Pelodiscus_sinensis	Testudines		XM_006138350.3**	XM_025189840.1		XM_006138344.3		XM_014575195.2	XM_006138693.3	XM_025189862.1	XM_006126426.3	ENSPSIP00000008086**
Peromyscus_leucopus	Mammals	XM_028856483.1	XM_028880929.1	XM_028888322.1	XM_028856523.1	XM_028880930.1	XM_028880931.1	XM_028889111.1	XM_028857069.1**	XM_028890346.1	XM_028888963.1	XM_028888357.1	XM_028857172.1
Peromyscus_maniculatus	Mammals	XM_006973601.2	XM_016006762.1	XM_006977716.2	XM_015992476.1	XM_006988291.2	XM_006988290.2	XM_006977776.2		XM_006977718.2	XM_006977764.2	XM_015996450.1	XM_015990379.1
Phaethon_lepturus	Birds	XM_010291966.1		XM_010288374.1		XM_010295619.1		XM_010287268.1			XM_010289188.1
Phalacrocorax_carbo	Birds			XM_009507384.1		XM_009501137.1		XM_009511353.1		XM_009500553.1	XM_009507763.1	XM_009510892.1
Phascolarctos_cinereus	Mammals	XM_020967358.1	XM_020993271.1	XM_020987814.1	XM_020967324.1	XM_020993255.1	XM_020993408.1	XM_020987705.1	ENSPCIP00000006806**	XM_020987517.1	XM_020987735.1	XM_020987812.1**
Phasianus_colchicus	Birds			XM_031602833.1**	XM_031607029.1	XM_031590083.1	XM_031590013.1**	XM_031602125.1	XM_031591630.1
Phyllostomus_discolor	Mammals	XM_028534333.1	XM_028526177.1	XM_028512206.1	XM_028534482.1	XM_028526237.1	XM_028526051.1	XM_028513700.1	XM_028534255.1	XM_028512638.1	XM_028513689.1	XM_028513415.1	XM_028534392.1
Physeter_catodon	Mammals	XM_007121013.3	XM_028490101.1**	XM_024119776.2		XM_007120594.3	XM_024132122.1	XM_024119739.2	XM_007124683.3	XM_007128168.1	XM_007121473.3	XM_028489382.1	XM_024134392.1
Picoides_pubescens	Birds	XM_009897481.1		XM_009908038.1		XM_009907249.1		XM_009909033.1	XM_009903268.1	XM_009908074.1**	XM_009909037.1	XM_009908075.1
Piliocolobus_tephrosceles	Mammals	XM_023191738.2	XM_031935967.1	XM_023188209.2	XM_023196115.2	XM_023215953.1	XM_023216017.2	XM_023187712.1	XM_023192152.2	XM_023186948.2	XM_023189073.1	XM_023188232.3	XM_023216109.2
Pipra_filicauda	Birds	XM_027743008.1		XM_027748679.1**	XM_027743007.1	XM_027738418.1	XM_027738451.1	XM_027747159.1	XM_027733171.1	XM_027748660.1**	XM_027739437.1	XM_027748653.1
Podarcis_muralis	Squamates	XM_028705638.1	XM_028751579.1	XM_028733430.1	XM_028706939.1	XM_028749974.1	XM_028749789.1**	XM_028733540.1	ENSPMRP00000036998	XM_028733443.1	XM_028733524.1	XM_028733444.1
Pogona_vitticeps	Squamates	XM_020814615.1	XM_020781900.1	XM_020799648.1	XM_020778825.1	XM_020781257.1		XM_020788125.1	XM_020788885.1	XM_020799645.1	XM_020788144.1	XM_020799651.1
Pongo_abelii	Mammals	XM_003778760.3	XM_024249830.1	NM_001131932.1	XM_002827097.4	XM_002818162.3	XM_002818167.3**	XM_009250585.2	XM_024243931.1**	XM_002810802.2	XM_002810837.3	XM_024248750.1	XM_024254354.1
Procavia_capensis	Mammals							ENSPCAP00000009858		ENSPCAP00000010961**	ENSPCAP00000006471**	ENSPCAP00000015132**
Prolemur_simus	Mammals	ENSPSMP00000014657**	ENSPSMP00000034815**	ENSPSMP00000026187**	ENSPSMP00000006671**	ENSPSMP00000034827	ENSPSMP00000034838	ENSPSMP00000017964	ENSPSMP00000034089**	ENSPSMP00000026157**	ENSPSMP00000003917	ENSPSMP00000026141	ENSPSMP00000033559**
Propithecus_coquereli	Mammals	XM_012664974.1	XM_012659401.1		XM_012651397.1	XM_012659421.1	XM_012659428.1	XM_012639392.1		XM_012639420.1	XM_012639364.1	XM_012639351.1	XM_012650851.1
Protobothrops_mucrosquamatus	Squamates	XM_015817846.1	XM_015810808.1	XM_015810883.1	XM_015817827.1	XM_015810807.1	XM_015810814.1	XM_015812545.1	XM_015828834.1	XM_029283129.1	XM_015810922.1	XM_015810886.1
Pseudonaja_textilis	Squamates	XM_026704414.1	XM_026706214.1	XM_026707119.1	XM_026704613.1	XM_026706219.1	XM_026706232.1	XM_026707223.1		XM_026707257.1	XM_026707295.1	XM_026706980.1
Pseudopodoces_humilis	Birds	XM_014252734.1		XM_005521177.2	XM_005523196.2	XM_005518869.2	XM_005518868.1	XM_014250643.1	XM_005525735.2	XM_005521297.2	XM_005521142.2	XM_005521174.2
Pterocles_gutturalis	Birds	XM_010079823.1		XM_010074772.1	XM_010074396.1	XM_010073058.1		XM_010083630.1	XM_010074401.1		XM_010085277.1	XM_010083820.1
Pteropus_alecto	Mammals	XM_006908442.3	XM_025046892.1**	XM_025051932.1	XM_006927011.2**	XM_015589495.2	XM_025046810.1	XM_025051958.1		XM_015595061.1	XM_006919178.3	XM_025051990.1	XM_025040546.1
Pteropus_vampyrus	Mammals	XM_011359071.2	ENSPVAP00000014378	XM_023536763.1	XM_011378105.1	XM_011362670.2	XM_011364468.2	XM_023535002.1	XM_011358996.2	XM_011370519.1	XM_011367681.2	XM_023536746.1	XM_011385469.1
Puma_concolor	Mammals		XM_025929291.1	XM_025935143.1	XM_025920444.1	XM_025929714.1		XM_025926779.1		XM_025912692.1	XM_025912074.1	XM_025926863.1	XM_025920220.1
Pygoscelis_adeliae	Birds	XM_009326314.1	XM_009325768.1**	XM_009319787.1		XM_009325741.1		XM_009326600.1	XM_009328640.1		XM_009318715.1	XM_009320196.1
Python_molurus	Squamates	XM_007425057.2		XM_025169476.1	XM_007439538.3	XM_007442932.2		XM_015888990.2		XM_025177106.1	XM_007432275.3	XM_025177133.1
Rattus_norvegicus	Mammals	NM_001191643.1	XM_017603318.1	XM_017593491.1	XM_220517.7	NM_012761.1	NM_001191774.1	NM_134392.2	NM_138895.2	NM_001191761.1	NM_131902.3	XM_008763945.2	NM_001191642.1
Rhinatrema_bivittatum	Amphibians		XM_029589065.1	XM_029618237.1	XM_029577441.1	XM_029589054.1	XM_029592619.1	XM_029618649.1		XM_029618923.1	XM_029618480.1	XM_029618330.1
Rhinolophus_ferrumequinum	Mammals		ENSRFEP00010021177**	ENSRFEP00010007311	ENSRFEP00010012138	ENSRFEP00010021411	ENSRFEP00010021519	ENSRFEP00010003290					ENSRFEP00010017916**
Rhinopithecus_bieti	Mammals	XM_017854206.1	XM_017871552.1	XM_017874550.1	XM_017895595.1	XM_017871550.1	XM_017871542.1	XM_017867523.1		XM_017874558.1	XM_017875450.1	XM_017874568.1	XM_017894982.1
Rhinopithecus_roxellana	Mammals	XM_010367689.2	XM_030932862.1	XM_010372314.2	XM_010370934.2	XM_010366736.2	XM_010366732.2	XM_030942933.1	XM_010387742.2	XM_010372288.2	XM_030913309.1	XM_030941900.1	XM_010387336.2
Rousettus_aegyptiacus	Mammals	XM_016145200.1	XM_016159539.1	XM_016120415.1	XM_016137589.1	XM_016159578.1	XM_016159522.1	XM_016151308.1	XM_016145122.1	XM_016120252.1	XM_016120458.1	XM_016120399.1	XM_016125481.1
Saimiri_boliviensis	Mammals	XM_010340024.1	XM_010345728.1	XM_010348800.1	XM_003929312.2	XM_003935107.2		XM_003921583.2	XM_010339892.1	XM_010350874.1	XM_010349233.1	XM_010348816.1	XM_010345834.1
Salvator_merianae	Squamates	ENSSMRP00000011266	ENSSMRP00000005948**	ENSSMRP00000023087	ENSSMRP00000026296**	ENSSMRP00000006410	ENSSMRP00000006435	ENSSMRP00000023599		ENSSMRP00000023075**	ENSSMRP00000023587	ENSSMRP00000022437
Sarcophilus_harrisii	Mammals	XM_003761276.3	XM_031940270.1	XM_031969081.1	XM_031938275.1**	XM_031940647.1	XM_031938602.1	XM_031969155.1	XM_031968598.1		XM_023501561.2
Serinus_canaria	Birds	XM_030229708.1		XM_009088747.3	XM_009092072.3	XM_030230505.1		XM_030226729.1	XM_009094781.3		XM_009088712.3	XM_030226404.1
Sorex_araneus	Mammals	XM_004612865.1	XM_004604267.1	XM_004607322.1	XM_004612857.1	XM_004604092.1	XM_004604093.1	XM_004607340.1		XM_004607323.1	XM_004607144.1	XM_004607326.1
Spermophilus_dauricus	Mammals	ENSSDAP00000025130	ENSSDAP00000012828**	ENSSDAP00000003872	ENSSDAP00000025309	ENSSDAP00000012725		ENSSDAP00000013148				ENSSDAP00000003960
Sphenodon_punctatus	Sphenodon		ENSSPUP00000008802**	ENSSPUP00000017995	ENSSPUP00000004751	ENSSPUP00000008865					ENSSPUP00000015205	ENSSPUP00000017882
Stegastes_partitus	Mammals		XM_008294823.1
Strigops_habroptilus	Birds	XM_030484479.1		XM_030493504.1	XM_030482333.1	XM_030489789.1	XM_030507802.1	XM_030494646.1	XM_030472637.1	XM_030494989.1	XM_030496207.1	XM_030493884.1
Struthio_camelus	Birds	XM_009668006.1		XM_009683268.1		XM_009677934.1		XM_009674216.1	XM_009672974.1	XM_009683329.1	XM_009683318.1	XM_009683263.1
Sturnus_vulgaris	Birds	XM_014871158.1		XM_014870678.1	XM_014892916.1	XM_014894362.1	XM_014893723.1	XM_014870665.1	XM_014876450.1	XM_014870690.1	XM_014870657.1	XM_014870608.1
Suricata_suricatta	Mammals	XM_029927911.1	XM_029929863.1**	XM_029946165.1	XM_029928724.1	XM_029929823.1	XM_029957720.1	XM_029949473.1	XM_029927626.1	XM_029948284.1**	XM_029947607.1	XM_029945827.1	XM_029941474.1
Sus_scrofa	Mammals	XM_021067995.1	XM_021063429.1	XM_003356460.4	XM_021068030.1	XM_003482682.4	XM_003357469.3**	NM_001177917.1	NM_001105309.1	XM_003127983.6**	XM_003127980.4	XM_021093228.1	NM_001256770.2
Taeniopygia_guttata	Birds	XM_030285127.1		XM_030278745.1	XM_030285039.1	XM_030264802.1**	XM_030264800.1	XM_012575271.2	NM_001309424.1	XM_030279056.1		XM_030278755.1
Tauraco_erythrolophus	Birds	XM_009986895.1		XM_009979679.1		XM_009987935.1					XM_009983520.1
Terrapene_carolina	Testudines		XM_026649417.2	XM_026651757.1	XM_024205222.2	XM_026649418.2	XM_024219735.2			XM_024219647.2
Thamnophis_sirtalis	Squamates		XM_014061743.1	XM_014055553.1		XM_014076180.1	XM_014076195.1	XM_014060510.1			XM_014057359.1
Theropithecus_gelada	Mammals	XM_025361617.1	XM_025379290.1	XM_025396904.1	XM_025362641.1	XM_025379784.1	XM_025380248.1		XM_025360858.1	XM_025402102.1	XM_025388423.1	XM_025377294.1	XM_025396933.1
Tinamus_major	Birds			XM_010211236.1		XM_010218869.1			XM_010219575.1		XM_010218090.1	XM_010215133.1		cdkn2c, Lrp8, NDC1, Sp4, Ubb	Tinamus_guttatus
Trichechus_manatus	Mammals	XM_004381003.2		XM_004371715.2	XM_004381145.2	XM_023732307.1	XM_023732269.1	XM_004371765.2		XM_012554218.2	XM_004371754.1	XM_004372043.2
Tupaia_belangeri	Mammals	XM_006161669.2	ENSTBEP00000010314	ENSTBEP00000011184**	XM_006161659.2	XM_014590148.2	XM_006154488.1	ENSTBEP00000009743	XM_014589602.2		ENSTBEP00000010755**		XM_006162028.3
Tursiops_truncatus	Mammals	XM_019928981.1	XM_019928507.1**	XM_019937763.1		XM_019928423.1	XM_004326963.2	XM_019937843.1	XM_019944125.1	XM_004325827.2	XM_019937837.1	XM_019937617.1	XM_019951232.1
Tyto_alba	Birds			XM_009970713.1	XM_009966978.1	XM_009970581.1		XM_009969765.1		XM_009970731.1	XM_009964980.1	XM_009975667.1
Urocitellus_parryii	Mammals	XM_026408670.1	XM_026408136.1	XM_026382274.1	XM_026408723.1	XM_026408380.1	XM_026408841.1			XM_026382733.1	XM_026382655.1	XM_026382594.1	XM_026382128.1
Ursus_americanus	Mammals	ENSUAMP00000013335		ENSUAMP00000020834**	ENSUAMP00000006564	ENSUAMP00000032542**	ENSUAMP00000013946**				ENSUAMP00000025475**		ENSUAMP00000012108**
Ursus_arctos	Mammals	XM_026521148.1	XM_026507369.1	XM_026498050.1	XM_026521182.1	XM_026507285.1	XM_026513940.1	XM_026498145.1		XM_026497440.1	XM_026498133.1	XM_026498056.1	XM_026488555.1
Ursus_maritimus	Mammals	XM_008686026.1	XM_008686375.1**	XM_008699391.1	XM_008685964.1	XM_008686537.1		XM_008699404.1	XM_008686011.1**	XM_008699394.1	XM_008699223.1		XM_008712026.1
Varanus_komodoensis	Squamates		ENSVKKP00000027740**	ENSVKKP00000016372		ENSVKKP00000027745	ENSVKKP00000027746	ENSVKKP00000015320
Vicugna_pacos	Mammals	XM_006213821.3	XM_031674107.1**	XM_006200507.2	XM_006213839.3	XM_031674295.1	XM_006211736.3	XM_006200457.3	XM_006213834.3		XM_006200467.2	XM_015236048.1
Vombatus_ursinus	Mammals	XM_027874781.1	XM_027872104.1	XM_027852816.1	XM_027874436.1	XM_027872192.1	XM_027871984.1	XM_027837967.1		XM_027852725.1	XM_027837938.1	XM_027852724.1
Vulpes_vulpes	Mammals	XM_026005618.1**	XM_025993309.1**	XM_026007042.1	XM_026005699.1**	XM_025993158.1	XM_025993159.1	XM_025991876.1	XM_026005559.1		XM_025991859.1	XM_026006923.1	XM_025985586.1
Xenopus_tropicalis	Amphibians	NM_001008037.1*	XM_031903586.1	NM_001016813.2	NM_001016875.3	XM_002933296.5	NM_001292062.1	XM_002931414.5	XM_012957522.3*	XM_002931427.5*	NM_001123460.1	XM_004914015.4
Zalophus_californianus	Mammals	XM_027626025.1	XM_027574450.1	XM_027571553.1	XM_027626482.1	XM_027574417.1	XM_027574944.1	XM_027625195.1	XM_027625505.1	XM_027602051.1	XM_027584379.1	XM_027608988.1	XM_027624372.1
Zonotrichia_albicollis	Birds	XM_005494883.2		XM_005482276.3	XM_014267287.2	XM_005480858.3		XM_014263854.2			XM_005482344.3	XM_026790408.1

## Sheet: Table S2
Table S2: Phenotypic dataset used for the variable rates models presented in Figure 1. Testes mass (TM) and body mass (BM) are in units of log10 grams. Where species have been included in the analysis by genus matching, the species the original data is for is denoted in the notes column. The reference list is provided in full in a separate tab of this excel workbook.
Species	TM	Ref	BM	Ref	Notes
BIRDS
Streptopelia senegalensis	-0.041	1	2	2	BM adjusted (Dunn, pers. Comm.)
Cinclus mexicanus	-1.097	1	1.653	1	Data for: Cinclus leucocephalus
Cotinga cayana	-0.456	1	1.819	1	Data for: Cotinga amabilis
Cyanocompsa brissonii	-0.444	1	1.477	1	Data for: Cyanocompsa cyanoides
Grallaria varia	0.004	1	1.822	1	Data for: Grallaria quitensis
Hylopezus ochroleucus	-1.398	1	1.623	1	Data for: Hylopezus perspicillatus
Laniocera hypopyrra	-1.222	1	1.69	1	Data for: Laniocera rufescens
Muscicapa muttui	-1.155	1	1.164	1	Data for: Muscicapa striata
Nectarinia sperata	-1.046	1	0.881	1	Data for: Nectarinia osea
Oncostoma cinereigulare	-1.699	1	0.903	1	Data for: Oncostoma olivaceum
Tanysiptera galatea	-1.301	1	1.544	1	Data for: Tanysiptera sylvia
Acanthagenys rufogularis	-0.347	3	1.699	3
Acanthis flammea	-0.409	3	1.079	3
Acanthis hornemanni	-0.745	1	1.146	1
Acanthiza apicalis	-1.097	1	0.845	1
Acanthiza chrysorrhoa	-1.097	1	0.903	1
Acanthiza lineata	-0.854	1	0.857	1
Acanthiza nana	-0.367	1	0.845	1
Acanthiza pusilla	-0.959	1	0.881	1
Acanthiza reguloides	-1	1	0.881	1
Acanthiza uropygialis	-1.523	1	0.857	1
Acanthorhynchus tenuirostris	-0.921	1	1.086	1
Accipiter cirrocephalus	-0.921	1	2.111	1
Accipiter gentilis	0.863	1	2.935	1
Accipiter nisus	-0.276	1	2.146	1
Accipiter novaehollandiae	-0.699	1	2.549	1
Acridotheres tristis	-0.456	1	2.137	1
Acrocephalus arundinaceus	-0.337	1	1.435	1
Acrocephalus melanopogon	-0.569	1	1.041	1
Acrocephalus paludicola	-0.432	1	1.064	1
Acrocephalus palustris	-0.854	1	1.079	1
Acrocephalus schoenobaenus	-0.77	1	1.083	1
Acrocephalus scirpaceus	-0.824	3	1.079	3
Acrocephalus stentoreus	-1.523	1	1.204	1
Actitis macularia	-0.252	3	1.605	3
Aegithalos caudatus	-1.523	1	0.914	1
Aegolius funereus	0.107	1	2	1
Aerodramus spodiopygius	-0.886	1	1.021	1
Aethia pusilla	0.407	1	1.991	1
Agelaius phoeniceus	-0.268	3	1.803	3
Agelaius tricolor	0.053	1	1.826	1
Ailuroedus crassirostris	-0.444	1	2.179	1
Aimophila cassinii	-0.678	1	1.255	1
Aimophila ruficeps	-0.509	1	1.292	1
Aix sponsa	-0.009	1	2.833	1
Alauda arvensis	-0.357	1	1.591	1
Alca torda	0.568	1	2.857	1
Aleadryas rufinucha	-0.387	1	1.568	1
Alectoris chukar	0.45	1	2.712	1
Alectoris graeca	0.447	1	2.653	1
Alectoris rufa	0.86	1	2.653	1
Alectura lathami	0.243	1	3.389	1
Alisterus scapularis	-0.959	1	2.324	1
Alle alle	0.405	1	2.146	1
Amalocichla incerta	-0.678	1	1.423	1
Amandava amandava	-1.097	1	0.903	1
Amblyornis macgregoriae	-0.268	1	2.104	1
Ammodramus bairdii	-0.481	1	1.276	1
Ammodramus caudacutus	0.1	1	1.241	1
Ammodramus leconteii	-0.301	1	1.13	1
Ammodramus maritimus	-0.481	1	1.352	1
Ammodramus nelsoni	-0.886	1	1.22	1
Ammodramus savannarum	-0.409	1	1.248	1
Ammomanes grayi	-0.796	1	1.301	1
Amphispiza bilineata	-0.602	3	1.13	3
Amytornis purnelli	-1.222	1	1.342	1
Amytornis striatus	-0.398	1	1.279	1
Anas acuta	0.977	1	2.954	1
Anas castanea	0.356	1	2.819	1
Anas clypeata	0.36	1	2.785	1
Anas crecca	0.593	1	2.556	1
Anas discors	0.225	1	2.591	1
Anas georgica	0.991	1	2.8	1
Anas gracilis	-0.155	1	2.69	1
Anas platyrhynchos	0.982	3	3.057	3
Anas rhynchotis	-0.347	1	2.824	1
Anas rubripes	-0.244	1	3.146	1
Anas superciliosa	0.778	1	3	1
Anhinga rufa	0.748	1	3.245	1
Anisognathus igniventris	-0.432	1	1.531	1
Anous stolidus	-0.409	1	2.083	1
Anser albifrons	-0.092	1	3.432	1
Anser anser	0.602	1	3.539	1
Anser caerulescens	1.243	1	3.42	1
Anthochaera carunculata	-0.284	1	2.053	1
Anthochaera chrysoptera	-0.398	1	1.924	1
Anthochaera paradoxa	-1.301	1	2.253	1
Anthus campestris	-0.367	1	1.362	1
Anthus pratensis	-0.495	1	1.255	1
Anthus richardi	-0.432	1	1.38	1
Anthus rubescens	-0.18	1	1.338	1
Anthus spinoletta	-0.372	1	1.377	1
Aphelocoma coerulescens	0.258	3	1.904	3
Aphelocoma ultramarina	0.17	1	2.078	1
Aplonis metallica	-0.244	1	1.806	1
Aptenodytes forsteri	1.602	3	4.531	3
Apus apus	0.053	1	1.613	1
Aquila chrysaetos	0.867	1	3.569	1
Aramus guarauna	0.702	1	3.142	1
Archilochus colubris	-1.699	1	0.459	1
Ardea herodias	0.176	1	3.411	1
Arenaria interpres	-0.699	1	2.041	1
Arremon brunneinucha	-0.721	1	1.668	1
Arremonops rufivirgatus	-0.796	1	1.373	1
Arses telescopthalmus	-0.602	1	1.204	1
Artamus cinereus	-0.268	1	1.556	1
Artamus cyanopterus	-0.347	1	1.505	1
Artamus leucorhynchus	-1.155	1	1.591	1
Artamus minor	-0.77	1	1.255	1
Asio flammeus	0.583	1	2.55	1
Asio otus	0.433	1	2.436	1
Astrapia splendidissima	-0.495	1	2.079	1
Astrapia stephaniae	-0.092	1	2.358	1
Atlapetes albinucha	-0.62	1	1.51	1
Atlapetes pileatus	-0.721	1	1.38	1
Attagis gayi	-0.854	1	2.493	1
Aulacorhynchus prasinus	-0.62	1	2.255	1
Auriparus flaviceps	-1.409	1	0.814	1
Aviceda subcristata	-0.347	1	2.529	1
Aythya affinis	0.528	1	2.806	1
Aythya collaris	-0.959	1	2.877	1
Aythya marila	-0.959	1	2.969	1
Aythya valisineria	-0.721	1	3.096	1
Baeolophus bicolor	-0.77	1	1.318	1
Baeolophus inornatus	-1.301	1	1.272	1
Baeolophus wollweberi	-1.222	1	0.996	1
Baryphthengus martii	-1	1	2.202	1
Basileuterus belli	-0.745	1	1.021	1
Basileuterus bivittatus	-0.699	1	1.149	1
Basileuterus melanogenys	-0.824	1	1.13	1
Basileuterus rufifrons	-0.921	1	1	1
Biziura lobata	0.513	1	3.38	1
Bombycilla cedrorum	-1	1	1.5	1
Bombycilla garrulus	-0.444	1	1.695	1
Bonasa umbellus	0.286	1	2.761	1
Branta bernicla	-0.201	3	3.161	3
Branta canadensis	0.629	1	3.589	1
Branta leucopsis	0.188	1	3.252	1
Branta sandvicensis	0.137	1	3.333	1
Brotogeris cyanoptera	-0.387	1	1.866	1
Bubo bubo	0.825	1	3.391	1
Bubulcus ibis	-0.569	1	2.562	1
Bucephala albeola	-0.523	1	2.675	1
Burhinus grallarius	-0.268	1	2.827	1
Buteo buteo	0.403	1	2.863	1
Buteo jamaicensis	0.124	1	2.978	1
Buteo lagopus	-0.569	1	2.928	1
Buteo magnirostris	-0.745	1	2.43	1
Buteo nitidus	-0.699	1	2.668	1
Buteo platypterus	-0.222	1	2.623	1
Buthraupis montana	-0.222	1	2.009	1
Cacatua galerita	-0.469	1	2.921	1
Cacicus cela	-0.149	1	2.02	1
Cairina moschata	1.477	1	3.556	1
Calamanthus campestris	-0.921	1	1.041	1
Calamanthus cautus	-0.854	1	1.176	1
Calamospiza melanocorys	-0.06	1	1.602	1
Calandrella brachydactyla	0.013	1	1.322	1
Calcarius lapponicus	-0.268	3	1.436	3
Calcarius mccownii	-0.638	1	1.403	1
Calcarius ornatus	-0.569	1	1.297	1
Calcarius pictus	0.079	1	1.455	1
Calidris alba	-0.354	1	1.7	1
Calidris alpina	-0.669	1	1.731	1
Calidris bairdii	-0.771	1	1.609	1
Calidris canutus	-0.141	1	2.094	1
Calidris fuscicollis	-0.602	1	1.617	1
Calidris himantopus	-0.62	1	1.716	1
Calidris maritima	-0.719	1	1.846	1
Calidris mauri	-0.31	3	1.415	3
Calidris melanotos	-0.125	1	1.993	1
Calidris minuta	-0.54	1	1.342	1
Calidris minutilla	-1.421	1	1.362	1
Calidris ptilocnemis	-0.427	1	1.899	1
Calidris pugnax	0.657	1	2.23	1
Calidris pusilla	-0.31	3	1.447	3
Calidris ruficollis	-0.89	1	1.519	1
Calidris temminckii	-0.499	1	1.415	1
Callipepla californica	0.204	1	2.255	1
Callipepla gambelii	0.155	1	2.202	1
Callipepla squamata	0.152	1	2.256	1
Calypte anna	-2	1	0.699	1
Calyptorhynchus banksii	0.093	1	2.888	1
Campylorhynchus brunneicapillus	-1.046	3	1.59	3
Capito niger	-0.638	1	1.845	1
Cardellina pusilla	-0.796	1	0.903	1
Cardinalis cardinalis	-0.347	1	1.64	1
Cardinalis sinuatus	-0.745	1	1.567	1
Carduelis cannabina	-0.699	1	1.279	1
Carduelis carduelis	-0.873	1	1.204	1
Carduelis chloris	-0.688	1	1.436	1
Carduelis pinus	-0.854	1	1.111	1
Carpodacus erythrinus	-0.62	1	1.342	1
Carterornis chrysomela	-0.745	1	1.146	1
Catharus aurantiirostris	-0.602	1	1.431	1
Catharus fuscescens	-0.509	1	1.49	1
Catharus gracilirostris	-0.921	1	1.286	1
Catharus guttatus	-0.638	1	1.436	1
Catharus minimus	-0.292	1	1.533	1
Catharus occidentalis	-0.569	1	1.377	1
Catharus ustulatus	-0.42	1	1.476	1
Centrocercus urophasianus	0.819	1	3.492	1
Centropus phasianinus	0.67	1	2.521	1
Cepphus columba	-0.387	1	2.687	1
Cepphus grylle	0.42	1	2.599	1
Cercomacra tyrannina	-1.398	1	1.25	1
Certhionyx variegatus	-0.602	1	1.398	1
Ceryle rudis	0	3	1.886	3
Chaetura pelagica	-0.509	1	1.286	1
Chalcites lucidus	-1.301	1	1.398	1
Charadrius bicinctus	-1.699	1	1.793	1
Charadrius dubius	-1.523	1	1.602	1
Charadrius hiaticula	-0.398	1	1.732	1
Charadrius marginatus	-1.699	1	1.69	1
Charadrius montanus	-0.409	1	2.006	1
Charadrius morinellus	0.121	1	2.053	1
Charadrius ruficapillus	-1	1	1.56	1
Charadrius semipalmatus	-1	1	1.643	1
Charadrius vociferus	-0.745	1	1.979	1
Chenonetta jubata	0.31	1	2.911	1
Chersomanes albofasciata	-1.046	1	1.438	1
Chionis minor	0.021	3	2.704	3
Chiroxiphia caudata	-0.921	1	1.408	1
Chiroxiphia linearis	-0.481	1	1.23	1
Chiroxiphia pareola	-0.854	1	1.176	1
Chlamydera cerviniventris	-0.495	1	2.243	1
Chlamydera maculata	0.318	1	2.152	1
Chlamydera nuchalis	-0.469	1	2.338	1
Chlidonias niger	-2	1	1.808	1
Chloroceryle americana	-1.046	1	1.462	1
Chondestes grammacus	-0.921	1	1.481	1
Chordeiles acutipennis	-1	1	1.707	1
Chordeiles minor	-1.097	1	1.815	1
Chroicocephalus ridibundus	-0.377	3	2.439	3
Ciccaba virgata	-0.432	1	2.398	1
Cicinnurus regius	-0.495	1	1.708	1
Cincloramphus mathewsi	-0.658	1	1.477	1
Cinclosoma castaneothorax	-1.301	1	1.851	1
Cinclosoma cinnamomeum	-0.538	1	1.785	1
Cinnyris jugularis	-0.824	1	0.929	1
Circus aeruginosus	0.483	1	2.728	1
Cisticola juncidis	-0.921	1	1.204	1
Cistothorus palustris	-0.699	1	1.075	1
Cistothorus platensis	-0.854	1	0.954	1
Clangula hyemalis	0.81	1	2.924	1
Claravis pretiosa	-0.387	1	1.856	1
Climacteris picumnus	-0.745	1	1.525	1
Climacteris rufus	-0.745	1	1.544	1
Cnemophilus loriae	-0.42	1	1.908	1
Coccyzus americanus	-0.824	1	1.744	1
Coccyzus erythropthalmus	-0.602	1	1.664	1
Cochlearius cochlearius	0.083	1	2.778	1
Coeligena coeligena	-1.699	1	0.826	1
Coereba flaveola	-0.444	1	1	1
Colaptes auratus	-0.215	1	2.109	1
Colinus cristatus	0.053	1	2.137	1
Colinus virginianus	-0.086	1	2.226	1
Colius striatus	-0.854	1	1.724	1
Colluricincla harmonica	-0.143	1	1.792	1
Colluricincla megarhyncha	-0.387	1	1.556	1
Colluricincla woodwardi	-0.444	1	1.732	1
Colonia colonus	-0.585	1	1.212	1
Columba livia	0.305	3	2.484	3
Columba palumbus	0.23	1	2.667	1
Columbina passerina	-0.854	1	1.54	1
Columbina talpacoti	-0.959	1	1.668	1
Conopophila albogularis	-2	1	1.114	1
Conopophila rufogularis	-2	1	1.061	1
Contopus cooperi	-0.921	1	1.502	1
Contopus sordidulus	-1.222	1	1.146	1
Contopus virens	-1.046	1	1.196	1
Coracina boyeri	-1.046	1	1.785	1
Coracina caeruleogrisea	-0.357	1	2.176	1
Coracina longicauda	-0.959	1	1.991	1
Coracina montana	-1.301	1	1.74	1
Coracina novaehollandiae	-0.444	1	2.021	1
Coracina papuensis	-0.824	1	1.813	1
Coracina tenuirostris	-0.469	1	1.875	1
Cormobates leucophaeus	-0.886	1	1.403	1
Corvus brachyrhynchos	0.057	1	2.879	1
Corvus corax	0.297	1	3.07	1
Corvus corone	0.243	3	2.833	3
Corvus coronoides	-1.699	1	2.799	1
Corvus frugilegus	1.247	3	2.728	3
Corvus mellori	-1.398	1	2.732	1
Corvus monedula	0.58	1	2.369	1
Corvus splendens	0.29	1	2.279	1
Coturnix chinensis	0.25	1	2.061	1
Coturnix coturnix	0.477	1	2.111	1
Coturnix japonica	0.477	3	2.111	3
Coturnix pectoralis	0.663	1	2	1
Cracticus cassicus	0.305	1	2.146	1
Cracticus nigrogularis	0.22	1	2.041	1
Cracticus torquatus	-0.538	1	1.898	1
Crateroscelis robusta	-0.921	1	1.23	1
Crax rubra	0.772	1	3.623	1
Crex crex	0.068	1	2.176	1
Crotophaga sulcirostris	-0.42	1	1.934	1
Cyanerpes cyaneus	-0.409	1	1.13	1
Cyanistes caeruleus	-1.097	3	1.045	3
Cyanocitta cristata	-0.721	1	1.964	1
Cyanocitta stelleri	-0.462	1	2.075	1
Cyanocorax morio	0.204	1	2.386	1
Cyanocorax sanblasianus	-0.004	1	1.863	1
Cyanocorax yncas	-0.086	1	1.863	1
Cygnus atratus	0.77	1	3.792	1
Cygnus cygnus	1.082	1	4.021	1
Cygnus melancoryphus	0.787	1	3.732	1
Cygnus olor	0.854	1	4.072	1
Cyphorhinus arada	-1.222	3	1.391	3
Cypseloides rutilus	-0.229	1	2.025	1
Cyrtonyx montezumae	-0.046	1	2.277	1
Dacelo leachii	1.055	1	2.493	1
Dacelo novaeguineae	0.314	1	2.496	1
Daphoenositta chrysoptera	-0.602	1	1.19	1
Dasyornis brachypterus	-0.745	1	1.623	1
Dasyornis broadbenti	-0.409	1	1.881	1
Delichon urbicum	-0.699	1	1.23	1
Dendragapus obscurus	0.45	1	3.112	1
Dendrocincla fuliginosa	-0.538	1	1.641	1
Dendrocygna arcuata	0.892	1	2.937	1
Dendrocygna bicolor	0.678	1	2.838	1
Dendrocygna eytoni	0.22	1	2.896	1
Dendroperdix sephaena	0.167	1	2.602	1
Dicaeum hirundinaceum	-0.854	1	0.929	1
Dicaeum pectorale	-1.155	1	0.74	1
Dicrurus bracteatus	-1.699	1	1.984	1
Dicrurus hottentottus	-0.481	1	1.914	1
Diomedea exulans	1.774	3	3.934	3
Dolichonyx oryzivorus	-0.409	1	1.672	1
Dromaius novaehollandiae	2.103	3	4.544	3
Drymodes brunneopygia	-0.456	1	1.568	1
Ducula bicolor	0.344	1	2.669	1
Dumetella carolinensis	-0.658	1	1.544	1
Eclectus roratus	0.274	1	2.631	1
Egretta caerulea	-0.658	1	2.561	1
Egretta thula	-0.102	1	2.568	1
Egretta tricolor	0.713	1	2.648	1
Elaenia flavogaster	-0.745	1	1.38	1
Elseyornis melanops	-1.699	1	1.477	1
Emberiza bruniceps	-0.796	1	1.415	1
Emberiza citrinella	-0.292	1	1.436	1
Emberiza melanocephala	-0.481	1	1.447	1
Emberiza schoeniclus	-0.282	3	1.262	3
Emberizoides herbicola	-0.824	1	1.398	1
Empidonax affinis	-0.886	1	1.021	1
Empidonax alnorum	-0.921	1	1.121	1
Empidonax atriceps	-1.222	1	0.954	1
Empidonax difficilis	-1.155	1	1	1
Empidonax flaviventris	-1	1	1.075	1
Empidonax hammondii	-1.155	1	1.029	1
Empidonax minimus	-0.721	1	1.029	1
Empidonax traillii	-0.886	1	1.114	1
Empidonax virescens	-1.155	1	1.117	1
Empidonax wrightii	-1.398	1	1.097	1
Entomyzon cyanotis	-0.032	1	2.009	1
Eopsaltria australis	-0.523	1	1.279	1
Eopsaltria georgiana	-1.301	1	1.255	1
Epthianura albifrons	-1.046	1	1.079	1
Epthianura aurifrons	-0.678	1	1	1
Epthianura crocea	-0.658	1	0.903	1
Epthianura tricolor	-1.097	3	1	3
Eremalauda starki	-1.222	1	1.265	1
Eremophila alpestris	-0.357	1	1.513	1
Eremopterix verticalis	-1.046	1	1.225	1
Erithacus rubecula	-0.638	1	1.26	1
Eudynamys scolopaceus	-0.377	1	2.377	1
Eudyptula minor	0.204	1	3.069	1
Eulacestoma nigropectus	-0.854	1	1.29	1
Euphagus carolinus	-0.538	1	1.766	1
Euphagus cyanocephalus	0.093	1	1.839	1
Euplectes orix	-0.268	1	1.362	1
Eurypyga helias	-0.62	1	2.356	1
Falcipennis canadensis	-0.194	1	2.74	1
Falco berigora	-0.509	1	2.656	1
Falco columbarius	-0.721	1	2.238	1
Falco mexicanus	0.597	1	2.74	1
Falco peregrinus	-1.046	1	2.786	1
Falco sparverius	0.324	1	1.978	1
Falco tinnunculus	-0.143	3	2.283	3
Falcunculus frontatus	-0.481	1	1.477	1
Ficedula albicollis	-1.398	1	1.013	1
Ficedula hypoleuca	-1.398	3	1.064	3
Formicarius analis	-0.31	1	1.769	1
Formicarius nigricapillus	-0.796	1	1.886	1
Fratercula arctica	0.322	1	2.653	1
Fratercula corniculata	-0.699	1	2.804	1
Fregata magnificens	0.436	1	3.233	1
Fringilla coelebs	-0.357	3	1.064	3
Fulmarus glacialis	0.387	1	2.914	1
Galbula albirostris	-0.959	1	1.342	1
Galerida cristata	-0.481	1	1.602	1
Gallinago media	0.134	1	2.196	1
Gallinula chloropus	0.167	1	2.531	1
Gallus gallus	1.447	3	3.362	3
Gavia adamsii	0.121	1	3.75	1
Gavia arctica	-0.143	1	3.382	1
Gavia immer	0.09	1	3.737	1
Gavia stellata	-0.018	1	3.277	1
Geococcyx californianus	-0.444	1	2.575	1
Geopelia striata	-0.456	1	1.699	1
Geothlypis formosa	-0.638	1	1.121	1
Geothlypis philadelphia	-0.824	1	1.075	1
Geothlypis tolmiei	-0.824	1	1.025	1
Geothlypis trichas	-0.678	1	1.021	1
Gerygone chloronota	-1.699	1	0.806	1
Gerygone chrysogaster	-1.097	1	0.869	1
Gerygone cinerea	-1.699	1	0.845	1
Gerygone fusca	-1.097	1	0.857	1
Gerygone levigaster	-0.602	1	0.869	1
Gerygone magnirostris	-0.721	1	0.857	1
Gerygone mouki	-0.538	1	0.792	1
Gerygone olivacea	-1	1	0.892	1
Glycichaera fallax	-1.301	1	1.061	1
Grallina bruijnii	-1.046	1	1.628	1
Grallina cyanoleuca	0.127	1	1.677	1
Grus canadensis	0.894	1	3.653	1
Grus grus	1.061	1	3.699	1
Guira guira	0.243	1	2.143	1
Gulosus aristotelis	0.893	1	3.288	1
Gymnopithys leucaspis	-1.097	3	1.493	3
Gymnorhina tibicen	0.33	3	2.496	3
Gymnorhinus cyanocephalus	0.299	1	2.033	1
Gypaetus barbatus	1.526	1	3.653	1
Haematopus bachmani	-0.319	1	2.784	1
Haematopus ostralegus	-0.268	1	2.724	1
Haematopus palliatus	-0.509	1	2.777	1
Haematopus unicolor	-0.959	1	2.857	1
Haemorhous cassinii	-1.155	1	1.43	1
Haemorhous mexicanus	-0.77	1	1.33	1
Haemorhous purpureus	-0.585	1	1.377	1
Haliastur sphenurus	-0.027	1	2.854	1
Heliornis fulica	-1.398	1	2.13	1
Hesperiphona vespertina	-0.444	1	1.752	1
Hieraaetus fasciatus	0.362	1	3.223	1
Hieraaetus morphnoides	-0.229	1	2.826	1
Hirundo neoxena	-0.824	1	1.176	1
Hirundo nigricans	-0.854	1	1.155	1
Hirundo rustica	-0.26	3	1.279	3
Hirundo tahitica	-1.046	1	1.176	1
Histrionicus histrionicus	0.083	1	2.815	1
Hylophilus decurtatus	-1.398	1	1	1
Hylophilus ochraceiceps	-1.699	1	1.041	1
Hylophylax naevioides	-1	3	1.23	3
Hymenolaimus malacorhynchos	-0.076	1	2.921	1
Icteria virens	-0.301	1	1.408	1
Icterus bullockii	-0.102	1	1.582	1
Icterus galbula	-0.161	1	1.554	1
Icterus leucopteryx	-0.194	1	1.677	1
Icterus parisorum	-0.469	1	1.579	1
Icterus pectoralis	-0.444	1	1.719	1
Icterus spurius	-0.252	1	1.326	1
Ixobrychus exilis	-0.77	1	1.889	1
Jacana spinosa	-0.027	1	1.954	1
Junco hyemalis	-0.538	3	1.322	3
Jynx torquilla	-0.585	1	1.491	1
Kieneria crissalis	-0.174	1	1.732	1
Kieneria fusca	-0.06	1	1.66	1
Lagopus lagopus	0.176	3	2.845	3
Lagopus leucura	-0.398	1	2.555	1
Lagopus muta	0.604	1	2.681	1
Lalage atrovirens	-1.097	1	1.512	1
Lalage tricolor	-1.097	1	1.406	1
Lamprotornis chalybaeus	-0.319	3	1.968	3
Lamprotornis pulcher	-0.252	1	1.996	1
Lamprotornis purpuroptera	-0.959	3	1.778	3
Lanius collaris	-0.678	3	1.58	3
Lanius collurio	-0.62	3	1.45	3
Lanius cristatus	-0.538	1	1.477	1
Lanius schach	-0.553	1	1.556	1
Larus argentatus	0.398	1	3.047	1
Larus californicus	0.589	1	2.839	1
Larus canus	0.196	1	2.636	1
Larus delawarensis	0.274	1	2.753	1
Larus fuscus	0.322	1	2.95	1
Larus glaucescens	0.346	1	3.031	1
Larus marinus	0.577	1	3.257	1
Larus occidentalis	0.307	3	3.053	3
Legatus leucophaius	-1.398	1	1.362	1
Leiothlypis celata	-0.745	1	0.954	1
Leiothlypis peregrina	-1	1	1.009	1
Lepidothrix coronata	-0.796	1	0.908	1
Leucosticte arctoa	-0.523	1	1.431	1
Lichenostomus flavus	-2	1	1.322	1
Lichenostomus ornatus	-0.523	1	1.29	1
Lichenostomus penicillatus	-0.824	3	1.322	3
Lichenostomus virescens	-0.678	1	1.415	1
Limnodromus griseus	-0.721	1	2.049	1
Limnodromus scolopaceus	-0.796	1	2	1
Limnothlypis swainsonii	-0.638	1	1.133	1
Limosa fedoa	-0.398	1	2.497	1
Limosa haemastica	-0.77	1	2.403	1
Limosa lapponica	-0.745	1	2.49	1
Limosa limosa	-0.328	1	2.435	1
Loboparadisea sericea	-0.328	1	1.778	1
Locustella fluviatilis	-0.658	1	1.26	1
Locustella luscinioides	-1.155	1	1.176	1
Lonchura castaneothorax	-1.046	1	1.114	1
Lonchura punctulata	-0.983	1	1.146	1
Lonchura striata	-1.155	3	1.053	3
Lophorina superba	-0.167	1	1.959	1
Lophura leucomelanos	0.555	1	2.9	1
Loxia curvirostra	-0.796	1	1.633	1
Loxia leucoptera	-0.959	1	1.444	1
Luscinia svecica	-0.62	1	1.23	1
Lyrurus tetrix	0.491	3	3.079	3
Malurus amabilis	-0.678	1	0.954	1
Malurus coronatus	-1.301	1	1.161	1
Malurus cyaneus	-0.319	3	0.991	3
Malurus elegans	-0.337	1	1.029	1
Malurus lamberti	-0.602	3	0.892	3
Malurus leucopterus	-0.481	3	0.968	3
Malurus melanocephalus	-0.31	1	0.949	1
Malurus pulcherrimus	-0.745	1	0.924	1
Malurus splendens	-0.319	1	1	1
Manacus manacus	-0.444	1	1.146	1
Manacus vitellinus	-0.854	3	1.286	3
Manorina flavigula	-0.42	3	1.763	3
Manorina melanocephala	-0.585	1	1.748	1
Manorina melanophrys	-0.721	3	1.477	3
Manucodia ater	-0.886	1	2.279	1
Manucodia chalybatus	0.38	1	2.362	1
Manucodia jobiensis	-0.959	1	2.332	1
Mareca americana	0.949	1	2.899	1
Margarornis squamiger	-1.523	1	1.258	1
Megaceryle alcyon	-0.77	1	2.124	1
Megalurus gramineus	-0.959	1	1.255	1
Megapodius reinwardt	0.037	1	3.041	1
Melanerpes aurifrons	-0.409	1	1.937	1
Melanerpes carolinus	-0.77	1	1.859	1
Melanerpes erythrocephalus	-1.222	1	1.862	1
Melanerpes formicivorus	-0.032	1	1.806	1
Melanerpes herminieri	-1.097	1	2	1
Melanitta fusca	0.236	1	3.302	1
Melanitta nigra	0.653	1	2.978	1
Melanocharis nigra	-0.921	1	1	1
Melanocharis versteri	-1.222	1	1.041	1
Melanodryas cucullata	-0.357	1	1.322	1
Melanodryas vittata	-0.42	1	1.423	1
Meleagris gallopavo	1.447	3	4.204	3
Melidectes belfordi	-0.143	1	1.914	1
Melidectes ochromelas	-0.745	1	1.839	1
Melidectes torquatus	-0.337	1	1.699	1
Melilestes megarhynchus	-0.31	1	1.643	1
Meliphaga analoga	-0.796	1	1.322	1
Meliphaga gracilis	-1.699	1	1.161	1
Meliphaga lewinii	-0.31	1	1.602	1
Meliphaga montana	-0.638	1	1.415	1
Meliphaga notata	-0.745	1	1.398	1
Melipotes fumigatus	-0.824	1	1.69	1
Melithreptus albogularis	-1.155	1	1.079	1
Melithreptus brevirostris	-0.409	1	1.26	1
Melithreptus lunatus	-0.721	1	1.267	1
Melopsittacus undulatus	-0.569	1	1.505	1
Melospiza georgiana	-0.161	1	1.255	1
Melospiza lincolnii	-0.328	1	1.241	1
Melospiza melodia	-0.42	3	1.322	3
Melozone kieneri	-0.237	1	1.678	1
Menura novaehollandiae	0.364	1	3.072	1
Mergus merganser	0.72	1	3.233	1
Mergus serrator	1.124	1	3.056	1
Merops apiaster	-0.854	1	1.753	1
Merops ornatus	-2	1	1.459	1
Microcerculus marginatus	-0.796	1	1.258	1
Microeca fascinans	-0.237	1	1.079	1
Microeca flavigaster	-0.721	1	1.13	1
Microeca papuana	-0.31	1	1.021	1
Miliaria calandra	-0.337	1	1.681	1
Milvus migrans	0.516	1	2.791	1
Mimus polyglottos	-0.602	1	1.699	1
Mino dumontii	-0.387	1	2.447	1
Mionectes macconnelli	-0.796	1	1.176	1
Mionectes rufiventris	-1.699	1	1.146	1
Mniotilta varia	-1.097	1	0.996	1
Molothrus ater	-0.056	3	1.643	3
Molothrus bonariensis	-0.538	1	1.592	1
Monarcha melanopsis	-0.398	1	1.362	1
Monarcha trivirgatus	-0.337	1	1.13	1
Motacilla alba	0.041	1	1.362	1
Motacilla flava	-0.432	1	1.23	1
Myiagra alecto	-1.699	1	1.322	1
Myiagra inquieta	-0.444	1	1.097	1
Myiagra rubecula	-0.377	1	1.146	1
Myiarchus cinerascens	-0.602	1	1.462	1
Myiarchus crinitus	-0.409	1	1.552	1
Myiarchus tuberculifer	-0.745	1	1.299	1
Myiarchus tyrannulus	-0.387	1	1.599	1
Myiobius barbatus	-1.301	1	1.079	1
Myioborus miniatus	-1.046	1	1.146	1
Myioborus pictus	-0.721	1	0.973	1
Myiodynastes maculatus	-0.481	1	1.633	1
Myiopagis gaimardii	-1.301	1	1.079	1
Myiopagis viridicata	-1.398	1	1.146	1
Myiothlypis coronata	-0.678	1	1.199	1
Myzomela erythrocephala	-0.77	1	0.929	1
Myzomela obscura	-1.046	1	1.079	1
Myzomela rosenbergii	-0.921	1	0.875	1
Myzomela sanguinolenta	-0.824	1	0.845	1
Neochmia modesta	-1.398	1	1.124	1
Neochmia phaeton	-1.301	1	0.903	1
Neochmia ruficauda	-1.155	1	1	1
Neochmia temporalis	-1.523	1	0.954	1
Nesoptilotis leucotis	-0.456	1	1.398	1
Ninox boobook	-0.824	1	2.395	1
Notharchus macrorhynchos	-1.097	1	2.079	1
Nothoprocta cinerascens	0.496	1	3	1
Numenius phaeopus	-0.456	1	2.591	1
Numida meleagris	0.577	1	3.267	1
Nyctibius griseus	-0.585	1	2.384	1
Nycticorax nycticorax	0.037	1	2.96	1
Nymphicus hollandicus	-1.155	1	1.929	1
Oceanodroma leucorhoa	-1.699	1	1.5	1
Oceanodroma melania	-0.469	1	1.694	1
Ocyphaps lophotes	0.097	1	2.316	1
Oenanthe oenanthe	-0.149	1	1.415	1
Onychorhynchus coronatus	-0.745	1	1.27	1
Oreoica gutturalis	-0.208	1	1.799	1
Oreopsar bolivianus	-0.066	1	1.868	1
Oreortyx pictus	0.029	1	2.378	1
Oreothlypis gutturalis	-0.824	1	0.978	1
Oreothlypis luciae	-0.921	1	0.819	1
Oreothlypis ruficapilla	-0.921	1	0.949	1
Oreothlypis superciliosa	-1.222	1	0.954	1
Oreothlypis virginiae	-0.301	1	0.94	1
Oriolus flavocinctus	0.572	1	2.121	1
Oriolus sagittatus	0	1	1.964	1
Oriolus szalayi	-0.745	1	2.021	1
Ortalis motmot	-0.131	1	2.626	1
Ortalis vetula	0.299	1	2.822	1
Orthonyx spaldingii	-1.301	1	2.185	1
Orthonyx temminckii	-1.523	1	1.819	1
Oxyura australis	1.311	1	2.91	1
Oxyura maccoa	-0.959	1	2.825	1
Pachycephala inornata	-0.347	1	1.556	1
Pachycephala olivacea	-0.222	1	1.602	1
Pachycephala pectoralis	-0.229	1	1.431	1
Pachycephala rufiventris	-1	3	1.301	3
Pachycephala schlegelii	-0.337	1	1.279	1
Pachycephala simplex	-0.745	1	1.267	1
Pachycephala soror	-0.244	1	1.371	1
Pandion haliaetus	1.247	1	3.154	1
Panurus biarmicus	-0.561	1	1.196	1
Paradisaea apoda	-0.131	1	2.398	1
Paradisaea guilielmi	-0.125	1	2.403	1
Paradisaea minor	-0.018	1	2.358	1
Paradisaea raggiana	-0.004	1	2.476	1
Paradisaea rudolphi	-0.26	1	2.207	1
Pardalotus rubricatus	-2	1	1.079	1
Pardalotus striatus	-1.699	1	1.053	1
Parkesia noveboracensis	-0.886	1	1.201	1
Paroaria coronata	-0.252	1	1.599	1
Parotia lawesii	-0.229	1	2.201	1
Parotia wahnesi	-0.237	1	2.19	1
Parus major	-0.886	3	1.279	3
Passer domesticus	-0.377	3	1.447	3
Passer hispaniolensis	-0.097	1	1.431	1
Passer montanus	-0.509	1	1.342	1
Passerculus sandwichensis	-0.31	1	1.276	1
Passerella iliaca	-0.222	1	1.55	1
Passerina caerulea	-0.481	1	1.21	1
Passerina ciris	-0.387	1	1.161	1
Passerina cyanea	-0.252	1	1.173	1
Passerina versicolor	-0.854	1	1.461	1
Patagioenas fasciata	0.248	1	2.515	1
Patagioenas leucocephala	0.117	1	2.42	1
Patagioenas speciosa	0.491	1	2.418	1
Pavo cristatus	0.975	1	3.68	1
Pelagodroma marina	-0.854	1	1.604	1
Pelecanoides urinatrix	0.58	1	2.043	1
Peltops blainvillii	-1.523	1	1.544	1
Peltops montanus	-1.523	1	1.544	1
Penelopina nigra	0.328	1	2.949	1
Peneothello cyanus	-0.26	1	1.389	1
Peneothello sigillata	-1.301	1	1.314	1
Perdicula asiatica	-0.036	1	1.903	1
Perdix perdix	-0.244	3	2.602	3
Periparus ater	-0.886	1	0.959	1
Petrochelidon pyrrhonota	-0.42	1	1.334	1
Petroica goodenovii	-0.886	1	0.903	1
Petroica multicolor	-0.796	1	1.079	1
Petroica rodinogaster	-0.553	1	0.991	1
Petroica rosea	-0.638	1	0.935	1
Peucaea aestivalis	-0.921	1	1.26	1
Peucaea botterii	-0.509	1	1.294	1
Pezopetes capitalis	-0.022	1	1.747	1
Phaethornis superciliosus	-1.222	1	0.699	1
Phalacrocorax sulcirostris	0	1	3.041	1
Phalaropus fulicaria	0.212	3	1.663	3
Phalaropus lobatus	-0.347	3	1.544	3
Phalaropus tricolor	-0.114	3	1.714	3
Phaps chalcoptera	0.322	1	2.494	1
Pharomachrus auriceps	-0.215	1	2.248	1
Phasianus colchicus	0.914	3	3.12	3
Pheucticus ludovicianus	-0.347	1	1.659	1
Pheucticus melanocephalus	-0.201	1	1.643	1
Philemon argenticeps	-1.301	1	1.987	1
Philemon buceroides	-0.301	1	2.201	1
Philemon citreogularis	-0.658	1	1.724	1
Philemon corniculatus	0.057	1	2.049	1
Philemon meyeri	-0.62	1	1.653	1
Phoenicurus ochruros	-0.824	1	1.217	1
Phoenicurus phoenicurus	-1	1	1.146	1
Phonygammus keraudrenii	0.358	1	2.207	1
Phylidonyris albifrons	-0.602	3	1.262	3
Phylidonyris melanops	-0.585	1	1.246	1
Phylidonyris novaehollandiae	-0.678	1	1.362	1
Phylidonyris pyrrhoptera	-0.62	1	1.279	1
Phylloscopus collybita	-0.721	1	0.903	1
Phylloscopus fuscatus	-1.114	1	0.982	1
Phylloscopus sibilatrix	-0.796	1	0.954	1
Phylloscopus trochilus	-0.745	1	0.954	1
Pica pica	0.097	1	2.342	1
Picoides arcticus	-1.699	1	1.857	1
Picoides pubescens	-1.046	1	1.431	1
Picoides scalaris	-1.398	1	1.481	1
Picoides villosus	-1.398	1	1.845	1
Pipilo chlorurus	-1.097	1	1.468	1
Pipilo erythrophthalmus	-0.745	3	1.594	3
Pipilo maculatus	-0.347	1	1.584	1
Pipilo ocai	-0.585	1	1.81	1
Pipra erythrocephala	-0.523	1	1.041	1
Pipra filicauda	-0.959	1	1.14	1
Pipra mentalis	-1.398	1	1.176	1
Piranga bidentata	-0.301	1	1.54	1
Piranga erythrocephala	-0.409	1	1.338	1
Piranga flava	-0.585	1	1.58	1
Piranga ludoviciana	-0.377	1	1.449	1
Piranga olivacea	-0.292	1	1.462	1
Piranga rubra	-0.319	1	1.473	1
Pitohui nigrescens	-0.62	1	1.792	1
Platycercus elegans	-0.432	1	2.127	1
Plectorhyncha lanceolata	-1.301	1	1.602	1
Plectrophenax nivalis	0	3	1.519	3
Plocepasser mahali	-0.509	3	1.643	3
Ploceus cucullatus	-0.444	1	1.602	1
Ploceus philippinus	-0.161	3	1.398	3
Pluvialis apricaria	-0.201	1	2.267	1
Pluvialis dominica	-1.097	1	2.161	1
Pluvialis squatarola	-1.301	1	2.342	1
Podargus strigoides	-0.569	1	2.448	1
Podiceps nigricollis	-0.721	1	2.465	1
Podilymbus podiceps	-0.036	1	2.649	1
Poecile atricapilla	-0.569	1	1.104	1
Poecile carolinensis	-0.658	1	1.037	1
Poecile gambeli	-0.854	1	1.079	1
Poecile hudsonica	-0.77	1	1.045	1
Poecile montanus	-0.959	3	1.009	3
Poecile sclateri	-0.678	1	1.041	1
Poecilodryas albispecularis	-0.745	1	1.568	1
Poecilodryas superciliosa	-0.959	1	1.301	1
Poephila cincta	-0.824	1	1.218	1
Polioptila caerulea	-1.222	1	0.778	1
Polioptila melanura	-1.301	1	0.708	1
Pomatostomus halli	-0.959	1	1.613	1
Pomatostomus ruficeps	-0.745	3	1.701	3
Pomatostomus superciliosus	-0.745	3	1.623	3
Pomatostomus temporalis	-0.268	1	2.083	1
Pooecetes gramineus	-0.222	3	1.431	3
Porphyrio porphyrio	0.865	1	2.826	1
Progne chalybea	-0.004	1	1.623	1
Progne subis	-0.328	1	1.708	1
Progne tapera	-0.387	1	1.549	1
Prosthemadera novaeseelandiae	0.161	1	2.097	1
Protonotaria citrea	-0.921	1	1.124	1
Prunella collaris	0.483	1	1.673	1
Prunella modularis	-0.161	1	1.318	1
Psarocolius decumanus	-0.143	1	2.484	1
Psarocolius montezuma	-1.301	1	2.603	1
Psarocolius wagleri	0.204	1	2.313	1
Psephotus haematonotus	-0.602	1	1.813	1
Pseudorectes ferrugineus	0.236	1	1.954	1
Psittacula krameri	-0.357	3	2.107	3
Psophodes olivaceus	-0.276	1	1.778	1
Pteridophora alberti	-0.036	1	1.949	1
Ptilinopus magnificus	0.294	1	2.681	1
Ptilinopus regina	-0.553	1	2.041	1
Ptilinopus superbus	0.155	1	2.101	1
Ptilonorhynchus violaceus	-0.959	3	2.238	3
Ptiloprora guisei	-0.77	1	1.322	1
Ptiloris magnificus	0.212	1	2.26	1
Ptilorrhoa caerulescens	-1.046	1	1.74	1
Puffinus tenuirostris	0.146	1	2.748	1
Pycnonotus barbatus	-0.215	1	1.587	1
Pycnoptilus floccosus	-1.046	1	1.491	1
Pycnopygius cinereus	-0.367	1	1.69	1
Pygochelidon cyanoleuca	-0.699	1	1.033	1
Pygoscelis adeliae	1.292	3	3.699	3
Pygoscelis papua	1.292	3	3.792	3
Pyrocephalus rubinus	-0.638	1	1.149	1
Pyrrholaemus brunneus	-1.097	1	1.041	1
Pyrrhula pyrrhula	-1.284	1	1.29	1
Quelea quelea	-0.523	1	1.228	1
Quiscalus major	0.305	1	2.292	1
Quiscalus mexicanus	0.508	1	2.345	1
Quiscalus quiscula	0.22	1	2.092	1
Rallus elegans	-0.143	1	2.618	1
Rallus limicola	-0.284	1	1.949	1
Ramphocaenus melanurus	-0.745	1	1.017	1
Ramphocelus passerinii	-0.137	1	1.504	1
Regulus calendula	-0.921	1	0.839	1
Regulus satrapa	-0.854	1	0.771	1
Rhipidura albolimbata	-1.046	1	0.929	1
Rhipidura atra	-0.959	1	1.033	1
Rhipidura brachyrhyncha	-0.658	1	0.903	1
Rhipidura fuliginosa	-0.398	1	0.968	1
Rhipidura hyperythra	-1.046	1	1.041	1
Rhipidura leucophrys	-0.131	1	1.301	1
Rhipidura leucothorax	-0.456	1	1.352	1
Rhipidura rufidorsa	-0.62	1	0.699	1
Rhipidura rufiventris	-0.137	1	1.161	1
Rhipidura threnothorax	-1.523	1	1.23	1
Riparia riparia	-0.62	1	1.146	1
Rissa tridactyla	-0.155	1	2.591	1
Rostratula benghalensis	0.513	1	2.097	1
Rupicola peruviana	-0.018	1	2.452	1
Saltator maximus	-0.337	1	1.672	1
Sappho sparganura	-1.699	1	0.74	1
Saxicola caprata	-1.222	1	1.25	1
Saxicola rubetra	-0.921	1	1.22	1
Saxicola torquata	-0.523	3	1.204	3
Sayornis nigricans	-1.398	1	1.29	1
Sayornis saya	-0.658	1	1.326	1
Schoeniophylax phryganophilus	-0.509	1	1.276	1
Scleroptila afra	0.204	1	2.643	1
Scolopax minor	-0.06	1	2.188	1
Seiurus aurocapilla	-0.699	1	1.276	1
Sericornis citreogularis	-0.824	1	1.176	1
Sericornis frontalis	-0.432	1	1.041	1
Sericornis magnirostris	-0.398	1	1	1
Sericornis nouhuysi	-0.276	1	1.114	1
Sericornis papuensis	-1.155	1	0.929	1
Sericornis perspicillatus	-0.569	1	0.778	1
Sericulus chrysocephalus	-0.086	1	1.869	1
Serinus canaria	-0.638	3	1.114	3
Serinus serinus	-0.824	1	1.049	1
Setophaga adelaidae	-1.398	1	1.406	1
Setophaga americana	-0.678	1	0.851	1
Setophaga caerulescens	-1.398	1	0.991	1
Setophaga castanea	-0.886	1	1.09	1
Setophaga cerulea	-1	1	0.959	1
Setophaga citrina	-0.367	1	1.025	1
Setophaga coronata	-0.62	1	1.079	1
Setophaga discolor	-0.602	1	0.954	1
Setophaga fusca	-1.398	1	1	1
Setophaga graciae	-1	1	0.903	1
Setophaga magnolia	-1.155	1	0.944	1
Setophaga nigrescens	-1.046	1	0.954	1
Setophaga occidentalis	-1.046	1	0.991	1
Setophaga palmarum	-1.155	1	1.013	1
Setophaga pensylvanica	-1.097	1	0.982	1
Setophaga petechia	-0.77	1	0.982	1
Setophaga pharetra	-1.046	1	1.013	1
Setophaga pinus	-1	1	1.068	1
Setophaga plumbea	-1	1	1.041	1
Setophaga ruticilla	-0.553	1	0.935	1
Setophaga striata	-0.886	1	1.1	1
Setophaga tigrina	-0.886	1	1.053	1
Setophaga virens	-0.959	1	0.964	1
Setophaga vitellina	-0.959	1	0.908	1
Sialia currucoides	-0.18	1	1.471	1
Sialia mexicana	-0.699	1	1.462	1
Sialia sialis	-0.577	1	1.491	1
Sicalis flaveola	-0.444	1	1.32	1
Sitta canadensis	-0.959	1	0.991	1
Sitta carolinensis	-1	1	1.324	1
Sitta pusilla	-0.886	1	1.004	1
Sitta pygmaea	-1.523	1	1.025	1
Smicrornis brevirostris	-1.301	1	0.708	1
Somateria mollissima	0.732	1	3.325	1
Sphecotheres vieilloti	0.104	1	2.14	1
Spheniscus magellanicus	0.922	3	3.65	3
Sphyrapicus varius	-1.046	1	1.677	1
Spinus psaltria	-1	1	0.996	1
Spinus tristis	-0.638	1	1.107	1
Spiza americana	-0.187	1	1.447	1
Spizella arborea	-0.538	3	1.305	3
Spizella atrogularis	-1	1	1.083	1
Spizella breweri	-0.678	1	1.037	1
Spizella pallida	-0.699	1	1.041	1
Spizella passerina	-0.745	1	1.093	1
Spizella pusilla	-0.796	1	1.121	1
Stagonopleura guttata	-1.046	1	1.176	1
Stercorarius longicaudus	-0.77	1	2.447	1
Stercorarius parasiticus	0.544	1	2.642	1
Stercorarius pomarinus	0.013	1	2.812	1
Sterna forsteri	-0.921	1	2.199	1
Sterna hirundo	-1.046	1	2.079	1
Sterna paradisaea	-0.959	1	2.041	1
Stiltia isabella	-0.745	1	1.813	1
Streptopelia chinensis	-0.187	1	2.185	1, 2
Streptopelia decaocto	-0.086	3	2.161	3
Streptopelia roseogrisea	-0.155	3	2.053	3
Strix aluco	0.505	1	2.623	1
Strix nebulosa	0.565	1	2.878	1
Strix uralensis	0.398	1	2.794	1
Struthidea cinerea	-0.125	1	2.107	1
Struthio camelus	2.062	3	5	3
Sturnella magna	0.025	1	1.934	1
Sturnella militaris	-0.523	1	1.735	1
Sturnella neglecta	0.179	3	1.934	3
Sturnus roseus	-0.409	1	1.906	1
Sturnus vulgaris	-0.347	3	1.928	3
Surnia ulula	0.204	1	2.519	1
Sylvia atricapilla	-0.097	1	1.23	1
Sylvia communis	-0.357	1	1.176	1
Sylvia curruca	-0.357	1	1.004	1
Symposiachrus axillaris	-0.824	1	1.061	1
Symposiachrus guttula	-0.244	1	1.161	1
Synthliboramphus antiquus	-0.658	1	2.314	1
Tachybaptus novaehollandiae	-0.432	1	2.286	1
Tachycineta bicolor	-0.194	1	1.303	1
Taeniopygia guttata	-1.301	3	1.079	3
Tangara chilensis	-0.155	1	1.316	1
Tangara episcopus	-0.495	3	1.544	3
Tangara lavinia	-0.62	1	1.342	1
Tersina viridis	-0.444	1	1.456	1
Tetrao urogallus	0.477	3	3.58	3
Tetrastes bonasia	0.053	1	2.559	1
Thamnophilus punctatus	-1.523	1	1.348	1
Thinocorus orbignyianus	-0.886	1	2.068	1
Thinornis rubricollis	-1.699	1	1.97	1
Thraupis bonariensis	-0.125	1	1.505	1
Thraupis cyanocephala	-0.77	1	1.544	1
Thraupis sayaca	-0.167	1	1.505	1
Thryothorus ludovicianus	-0.699	1	1.308	1
Tiaris olivaceus	-0.886	1	0.954	1
Timeliopsis fulvigula	-0.721	1	1.204	1
Tinamus major	0.822	1	3.025	1
Toxorhamphus novaeguineae	-1	1	1.176	1
Toxorhamphus poliopterus	-1.046	1	1.041	1
Toxostoma curvirostre	0.057	3	1.9	3
Toxostoma guttatum	-0.886	1	1.723	1
Toxostoma rufum	-0.18	1	1.838	1
Tregellasia leucops	-0.143	1	1.146	1
Trichodere cockerelli	-1.046	1	1.182	1
Trichoglossus chlorolepidotus	-1.046	1	1.949	1
Trichoglossus haematodus	-0.638	1	2.09	1
Tringa flavipes	-0.602	1	1.908	1
Tringa glareola	-0.252	1	1.606	1
Tringa melanoleuca	-0.585	1	2.233	1
Tringa solitaria	-1	1	1.685	1
Troglodytes aedon	-1.071	1	1.045	1
Troglodytes troglodytes	-0.921	1	0.954	1
Trogon melanurus	-0.824	1	2.063	1
Tryngites subruficollis	-0.234	1	1.826	1
Turdus grayi	-0.108	3	1.868	3
Turdus merula	0.093	3	2.025	3
Turdus migratorius	-0.108	1	1.873	1
Turdus philomelos	0.167	1	1.863	1
Turdus pilaris	0.479	1	1.996	1
Turnix pyrrhothorax	-0.585	1	1.568	1
Turnix suscitator	-0.456	1	2	1
Turnix sylvaticus	-0.469	1	1.653	1
Tympanuchus cupido	0.207	1	2.917	1
Tympanuchus phasianellus	0.31	1	2.887	1
Tyrannus crassirostris	-0.076	1	1.748	1
Tyrannus dominicensis	-0.357	1	1.641	1
Tyrannus forficatus	-0.155	1	1.617	1
Tyrannus melancholicus	-0.292	1	1.6	1
Tyrannus savana	-0.398	1	1.481	1
Tyrannus tyrannus	-0.42	1	1.611	1
Tyrannus vociferans	-0.071	1	1.659	1
Tyto alba	-0.523	1	2.533	1
Uria aalge	0.929	1	2.961	1
Uria lomvia	0.903	1	2.978	1
Uropsalis segmentata	0.061	1	1.604	1
Vermivora chrysoptera	-0.921	1	0.939	1
Vidua paradisaea	-1.046	1	1.279	1
Vireo altiloquus	-0.602	1	1.253	1
Vireo atricapilla	-0.959	1	0.929	1
Vireo bellii	-0.959	1	0.929	1
Vireo flavifrons	-0.854	1	1.255	1
Vireo gilvus	-1.046	1	1.121	1
Vireo griseus	-0.796	1	1.053	1
Vireo huttoni	-1.301	1	1.064	1
Vireo latimeri	-2	1	1.049	1
Vireo olivaceus	-0.387	1	1.233	1
Vireo philadelphicus	-0.886	1	1.086	1
Vireo solitarius	-1.046	1	1.22	1
Vireo vicinior	-1.222	1	1.107	1
Xanthocephalus xanthocephalus	-0.013	3	1.901	3
Xanthotis flaviventer	-1.398	1	1.518	1
Zenaida asiatica	-0.523	1	2.185	1
Zenaida aurita	-0.276	1	2.201	1
Zenaida macroura	-0.081	1	2.093	1
Zonotrichia albicollis	-0.367	3	1.431	3
Zonotrichia atricapilla	-0.268	1	1.517	1
Zonotrichia capensis	-0.699	1	1.301	1
Zonotrichia leucophrys	-0.377	3	1.468	3
Zonotrichia querula	-0.032	1	1.589	1
Zoothera dauma	-1	1	2.049	1
Zosterops lateralis	-0.678	1	1.079	1
FISH
Cirrhinus molitorella	1.44	4	3.204	4	Data for: Cirrhinus mrigala
Doryrhamphus excisus	-4.097	5	-1.222	5	Data for: Doryrhamphus negrosensis
Gila robusta	-0.538	6	1.101	6	Data for: Gila atraria
Hippichthys penicillus	-3.027	5	-0.284	5	Data for: Hippichthys heptagonus
Oreochromis tanganicae	1.735	7	3.303	7	Data for: Oreochromis aureus
Osmerus mordax	0.556	4	1.858	4	Data for: Osmerus eperlanus
Sarotherodon mvogoi	1.51	7	3.209	4	Data for: Sarotherodon galilaeus
Tilapia brevimanus	0.13	4	1.699	4	Data for: Tilapia zillii
Abramis brama	2.21	4	3.334	4
Acipenser baerii	3.105	4	4.146	8
Acipenser gueldenstaedtii	2.14	4	3.477	5
Acipenser persicus	2.892	4	4.079	6
Acipenser ruthenus	1.563	4	3.027	5
Acipenser stellatus	2.307	4	3.544	5
Acipenser transmontanus	2.674	4	4.322	6
Agosia chrysogaster	-1.469	6	0.686	3
Barbus barbus	1.096	4	2.38	8
Bodianus rufus	-0.745	3	2.301	5
Brycon amazonicus	1.699	4	3.301	4
Cairnsichthys rhombosomoides	-1.999	3	0.102	3
Campostoma anomalum	-0.474	6	1.271	6
Campostoma oligolepis	-1.081	6	0.965	6
Campostoma ornatum	-1.854	6	0.544	4
Carassius carassius	0.77	4	2.566	4
Chrosomus eos	-1.886	6	0.813	6
Clarias gariepinus	0.84	9	2.8	4
Clepticus parrae	-0.796	3	2.125	4
Clinostomus funduloides	-1.081	6	0.664	4
Codoma ornata	-1.509	6	0.45	6
Colossoma macropomum	1.519	4	4.041	4
Coregonus lavaretus	0.76	4	2.584	4
Coregonus peled	1.875	7	3.699	8
Corythoichthys intestinalis	-2.69	5	0.121	4
Cryptotomus roseus	-1.699	3	0.688	4
Ctenopharyngodon idella	1.348	4	3.696	6
Cyprinella camura	-1.377	6	0.778	6
Cyprinella galactura	-1.215	6	1.086	6
Cyprinella lutrensis	-1.699	6	0.523	4
Cyprinella spiloptera	-1.456	6	0.641	6
Cyprinella venusta	-1.26	6	0.661	6
Cyprinella whipplei	-1.036	6	0.922	6
Cyprinus carpio	1.857	4	3.137	3
Dionda episcopa	-1.337	6	0.362	6
Dunckerocampus dactyliophorus	-2.6	5	0.23	6
Entelurus aequoreus	-2.91	5	-0.357	4
Ericymba buccata	-2.046	6	0.352	6
Erimystax dissimilis	-1.398	6	0.757	6
Esox lucius	1.544	4	3.189	9
Exoglossum maxillingua	-1.337	6	1.061	6
Halicampus grayi	-2.251	5	0.246	3
Halichoeres bivittatus	-0.959	3	1.271	6
Halichoeres garnoti	-0.222	3	2.602	5
Halichoeres maculipinna	-1.398	3	1.398	3
Halichoeres pictus	-1.699	3	1.187	4
Halichoeres poeyi	-1.222	3	1.416	6
Halichoeres radiatus	-0.77	3	2.117	4
Haliichthys taeniophorus	-1.46	5	1.013	5
Hesperoleucus symmetricus	-1.62	6	0.176	5
Hippocampus erectus	-2.102	5	1.127	4
Hucho hucho	2.732	4	4.255	4
Hybognathus hankinsoni	-1.959	6	-0.073	6
Hybognathus nuchalis	-1.921	6	0.602	6
Hybognathus placitus	-1.602	6	0.553	6
Hybognathus regius	-1.638	6	0.459	6
Hybopsis amblops	-2.222	6	0.301	6
Hybopsis dorsalis	-2.155	6	0.146	6
Hybopsis hypsinotus	-1.62	6	0.535	6
Hybopsis rubrifrons	-1.585	6	0.57	6
Ictalurus punctatus	1.897	7	4.42	5
Labeo rohita	1.525	4	3.255	3
Lavinia exilicauda	-0.932	6	0.726	3
Lepidomeda vittata	-1.222	6	0.125	3
Lepomis macrochirus	0.26	4	1.754	3
Liza abu	0.436	4	1.618	4
Luxilus albeolus	-0.796	6	1.359	6
Luxilus cardinalis	-1.509	6	0.713	6
Luxilus chrysocephalus	-0.495	6	1.551	6
Luxilus coccogenis	-2.398	6	0.125	6
Luxilus cornutus	-1.155	6	1.243	6
Luxilus pilsbryi	-2	6	0.301	6
Luxilus zonatus	-0.983	6	1.017	6
Luxilus zonistius	-1.155	6	0.891	6
Lythrurus ardens	-1.699	6	0.523	6
Lythrurus bellus	-2.097	6	0.058	6
Lythrurus fasciolaris	-1.854	6	0.301	6
Lythrurus fumeus	-1.921	6	0	6
Lythrurus lirus	-2.398	6	-0.097	6
Lythrurus matutinus	-2	6	0.155	6
Lythrurus umbratilis	-2.046	6	0.255	6
Macrhybopsis storeriana	-1.284	6	0.938	6
Melanotaenia eachamensis	-2.493	3	0.032	3
Melanotaenia splendida	-2.123	3	0.48	3
Morone chrysops	0.944	4	2.387	3
Nerophis ophidion	-2.848	5	-0.444	5
Nocomis asper	-0.636	6	1.519	6
Nocomis biguttatus	-0.496	6	1.504	5
Nocomis leptocephalus	-0.094	6	1.952	8
Nocomis micropogon	-1.886	6	0.637	4
Notemigonus crysoleucas	-1.222	6	0.416	6
Notropis amabilis	-1.77	6	0.327	6
Notropis ammophilus	-2.367	6	-0.066	6
Notropis amoenus	-2.301	6	0.222	6
Notropis ariommus	-1.796	6	0.426	6
Notropis atherinoides	-1.886	6	-0.032	6
Notropis bairdi	-1.523	6	0.046	6
Notropis bifrenatus	-2.398	6	0	6
Notropis blennius	-1.658	6	0.388	6
Notropis boops	-1.824	6	0.222	6
Notropis buchanani	-2.222	6	-0.263	6
Notropis chalybaeus	-2.046	6	0	6
Notropis chiliticus	-1.337	6	0.158	6
Notropis cummingsae	-1.921	6	0.079	6
Notropis greenei	-2.398	6	0	6
Notropis heterodon	-1.745	6	0.141	6
Notropis heterolepis	-2	6	0.155	6
Notropis lutipinnis	-0.866	6	0.385	6
Notropis nazas	-1.301	6	0.108	6
Notropis nubilus	-1.699	6	0.26	6
Notropis petersoni	-1.585	6	0.336	6
Notropis photogenis	-1.886	6	0.512	6
Notropis rubellus	-1.523	6	0.046	6
Notropis rubricroceus	-2.066	6	-0.212	6
Notropis shumardi	-1.854	6	0.105	6
Notropis spectrunculus	-2.155	6	0.067	6
Notropis stilbius	-2.097	6	0.204	6
Notropis stramineus	-1.824	6	0.222	6
Notropis telescopus	-1.959	6	0.041	6
Notropis texanus	-2.222	6	0.301	6
Notropis volucellus	-2.155	6	0	6
Notropis xaenocephalus	-2	6	0.097	6
Oncorhynchus kisutch	2.513	4	3.588	6
Oncorhynchus mykiss	1.788	4	2.879	4
Oncorhynchus tshawytscha	1.695	4	2.794	5
Oostethus brachyurus	-2.65	5	0.217	3
Opsopoeodus emiliae	-2.155	6	0.243	6
Perca flavescens	2.029	7	3.281	7
Perca fluviatilis	0.771	4	1.982	4
Phenacobius crassilabrum	-1.06	6	0.684	6
Phenacobius mirabilis	-1.469	6	0.628	6
Phenacobius uranops	-1.602	6	0.553	6
Phyllopteryx taeniolatus	-1.5	5	1.158	5
Pimephales notatus	-1.77	6	0.628	6
Pimephales promelas	-1.538	6	0.462	6
Pimephales vigilax	-1.553	6	0.493	6
Platygobio gracilis	-1.638	6	0.517	6
Polyodon spathula	2.305	4	4.175	6
Pseudocrenilabrus multicolor	-1.523	4	0.851	6
Pseudoplatystoma corruscans	1.57	4	3.533	4
Pseudoplatystoma fasciatum	2.577	4	3.878	4
Pteronotropis hubbsi	-2.155	6	0	6
Pteronotropis hypselopterus	-2.398	6	0	6
Pteronotropis signipinnis	-2.699	6	0	6
Pteronotropis welaka	-1.222	6	1.477	6
Rhamdia quelen	0.783	4	1.895	4
Rhinichthys atratulus	-2	6	0.523	6
Rhinichthys cataractae	-2	6	0.398	6
Rhinichthys cobitis	-1.398	6	0.301	6
Rhinichthys osculus	-1.301	6	0.301	6
Rhynchocypris percnurus	-1.301	4	0.362	4
Richardsonius balteatus	-1.167	6	0.686	6
Rutilus rutilus	0.398	4	1.792	6
Salmo salar	2.42	4	3.886	4
Salmo trutta	1.342	4	2.602	4
Salvelinus namaycush	1.808	4	3.23	4
Scardinius erythrophthalmus	-0.125	4	1.021	4
Scarus iseri	-1.097	3	1.727	5
Scarus taeniopterus	-0.699	3	2.602	6
Scarus vetula	-0.004	3	2.954	4
Schizothorax plagiostomus	1.491	4	2.446	4
Semotilus atromaculatus	-0.378	6	1.476	6
Solegnathus guentheri	-1.81	5	1.431	4
Sparisoma atomarium	-1.699	3	1	6
Sparisoma aurofrenatum	-0.854	3	2.105	4
Sparisoma chrysopterum	-0.62	3	2.535	4
Sparisoma radians	-0.921	3	1.198	4
Sparisoma rubripinne	-0.237	3	2.684	8
Sparisoma viride	-0.602	3	2.62	4
Squalius cephalus	1.135	4	2.082	4
Stigmatopora argus	-2.474	5	0.246	3
Stigmatopora nigra	-3.469	5	-0.886	3
Syngnathus abaster	-2.932	5	-0.337	3
Syngnathus acus	-1.281	5	1.332	5
Syngnathus floridae	-2.991	5	-0.149	3
Syngnathus fuscus	-2.331	5	0.196	3
Syngnathus rostellatus	-2.137	5	-0.328	3
Syngnathus scovelli	-3.119	5	-0.215	3
Syngnathus typhle	-2.476	5	0.428	3
Thalassoma bifasciatum	-1.523	3	1.135	3
Tinca tinca	0.489	4	2.662	5
Vanacampus poecilolaemus	-2.307	5	0.517	5
Vimba vimba	0.571	4	1.89	4
AMPHIBIANS
Kaloula mediolineata	-1.896	10	0.74	10	Data for: Kaloula verrucosa
Megophrys nasuta	-1.524	4	1.863	4	Data for: Megophrys shapingensis
Adelotus brevis	-2.208	11	0.734	5
Afrixalus fornasini	-2.42	12	0.408	12
Amietophrynus garmani	-1.256	13	1.63	5
Amietophrynus gutturalis	-0.926	13	1.588	3
Amolops lifanensis	-1.349	10	1.157	5
Amolops mantzorum	-1.646	10	1.24	10
Assa darlingtoni	-3.097	11	-0.412	11
Babina pleuraden	-1.588	10	0.982	10
Bombina maxima	-0.779	10	1.278	10
Brachytarsophrys feae	-0.21	10	1.971	5
Buergeria buergeri	-1.674	13	0.613	13
Buergeria japonica	-2.367	13	0.255	13
Bufo gargarizans	-1.461	10	1.539	10
Bufo japonicus	-0.479	13	1.974	13
Bufo tibetanus	-1.02	10	1.307	10
Bufo torrenticola	-0.514	14	1.99	14
Chiromantis xerampelina	0.013	13	1.127	13
Crinia deserticola	-3.155	11	-0.665	11
Crinia parinsignifera	-4	11	-0.178	11
Crinia riparia	-3.155	11	-0.339	11
Crinia signifera	-3.699	11	-0.443	11
Crinia tinnula	-3.523	11	-0.509	11
Cyclorana alboguttata	-2.102	11	1.054	11
Cyclorana australis	-1.067	11	1.405	11
Cyclorana brevipes	-1.395	11	0.849	11
Cyclorana cryptotis	-2.222	11	0.717	11
Cyclorana cultripes	-2.149	11	0.708	11
Cyclorana longipes	-1.023	11	0.607	11
Cyclorana maculosa	-1.445	11	0.856	11
Cyclorana maini	-2.523	11	0.63	11
Cyclorana manya	-3.097	11	0.211	11
Cyclorana novaehollandiae	-1.256	11	1.516	11
Cyclorana platycephala	-1.742	11	1.055	11
Cyclorana vagitus	-1.903	11	0.875	11
Cyclorana verrucosa	-2.357	11	0.94	11
Duttaphrynus melanostictus	-1.676	4	1.309	4
Eupemphix nattereri	-1.77	13	0.944	13
Fejervarya limnocharis	-1.686	10	0.659	10
Geocrinia victoriana	-1.886	11	0.197	11
Heleioporus australiacus	-1.126	11	1.753	11
Hemisus marmoratus	-2.409	12	0.5	12
Hyla annectans	-1.309	10	0.544	10
Hyla japonica	-2.167	13	0.398	13
Hyla tsinlingensis	-2.076	4	0.364	4
Hyperolius argus	-2.387	12	0.301	12
Hyperolius marmoratus	-2.538	12	0.13	12
Hyperolius tuberilinguis	-2.292	12	0.149	12
Kassina maculata	-1.151	12	1.192	12
Kassina senegalensis	-1.493	12	0.699	12
Lechriodus fletcheri	-2.046	11	0.891	11
Leptodactylus chaquensis	0.133	13	1.516	13
Leptodactylus fuscus	-2.301	13	0.886	13
Leptodactylus labyrinthicus	-0.658	13	2.749	13
Leptodactylus latrans	-0.886	13	2.055	13
Leptodactylus mystacinus	-2.027	13	1.185	13
Leptodactylus notoaktites	-2.301	13	1.029	13
Leptodactylus podicipinus	-1.481	13	0.633	13
Leptopelis natalensis	-2.041	13	0.672	13
Limnodynastes convexiusculus	-1.67	11	0.998	11
Limnodynastes dorsalis	-1.583	11	1.278	11
Limnodynastes dumerilii	-1.883	11	1.185	11
Limnodynastes fletcheri	-2.137	11	1.055	11
Limnodynastes interioris	-1.407	11	1.562	11
Limnodynastes ornatus	-2.469	11	0.739	11
Limnodynastes peronii	-2.174	11	1.085	11
Limnodynastes salmini	-1.646	11	1.319	11
Limnodynastes spenceri	-3.222	11	0.617	11
Limnodynastes tasmaniensis	-2.538	11	0.528	11
Limnodynastes terraereginae	-2.114	11	1.344	11
Litoria adelaidensis	-2.469	11	0.488	11
Litoria aurea	-0.99	11	1.097	11
Litoria bicolor	-2.921	11	-0.203	11
Litoria brevipalmata	-2.284	11	0.532	11
Litoria caerulea	-1.717	11	1.416	11
Litoria cavernicola	-2.229	11	0.728	11
Litoria chloris	-1.66	11	1.101	11
Litoria citropa	-1.921	11	0.935	11
Litoria coplandi	-3.523	11	0.127	11
Litoria cyclorhyncha	-1.139	11	1.244	11
Litoria dahlii	-2.081	11	0.91	11
Litoria dentata	-1.951	11	0.547	11
Litoria electrica	-2.26	11	0.226	11
Litoria eucnemis	-2.244	11	0.575	11
Litoria ewingii	-2.824	11	0.229	11
Litoria fallax	-3	11	-0.028	11
Litoria freycineti	-2.276	11	0.508	11
Litoria genimaculata	-2.046	11	0.602	11
Litoria gracilenta	-2.62	11	0.404	11
Litoria inermis	-2.678	11	0.276	11
Litoria infrafrenata	-1.391	11	1.388	11
Litoria latopalmata	-2.678	11	0.291	11
Litoria lesueurii	-1.701	11	0.732	11
Litoria littlejohni	-1.914	11	0.824	11
Litoria meiriana	-4	11	-0.276	11
Litoria moorei	-1.005	11	1.082	11
Litoria nannotis	-1.506	11	0.968	11
Litoria nasuta	-2.357	11	0.625	11
Litoria nigrofrenata	-2.194	11	0.367	11
Litoria nyakalensis	-2.745	11	0.4	11
Litoria olongburensis	-2.143	11	-0.241	11
Litoria pallida	-2.854	11	0.235	11
Litoria paraewingi	-3	11	0.081	11
Litoria pearsoniana	-2.959	11	0.037	11
Litoria peronii	-1.963	11	0.769	11
Litoria phyllochroa	-2.824	11	0.065	11
Litoria raniformis	-1.262	11	1.185	11
Litoria revelata	-3	11	-0.031	11
Litoria rheocola	-2.469	11	0.218	11
Litoria rothii	-2.167	11	0.722	11
Litoria rubella	-2.143	11	0.489	11
Litoria splendida	-1.072	11	1.568	11
Litoria subglandulosa	-1.967	11	0.754	11
Litoria tornieri	-3.097	11	0.137	11
Litoria tyleri	-1.764	11	0.754	11
Litoria verreauxii	-2.921	11	0.24	11
Litoria watjulumensis	-2.357	11	0.413	11
Litoria xanthomera	-2.041	11	0.768	11
Microhyla ornata	-2.959	10	-0.143	10
Mixophyes balbus	-1.648	11	1.101	11
Mixophyes fasciolatus	-1.481	11	1.307	11
Mixophyes schevilli	-1.439	11	1.503	11
Myobatrachus gouldii	-2.42	11	0.563	11
Nanorana parkeri	-1.428	4	1.244	4
Nanorana pleskei	-1.428	10	1.244	10
Nanorana quadranus	0.192	10	1.637	10
Nanorana ventripunctata	-1.74	10	0.629	10
Nanorana yunnanensis	-0.388	10	1.477	10
Neobatrachus pelobatoides	-1.16	11	0.785	11
Neobatrachus pictus	-0.818	11	1.091	11
Neobatrachus sudelli	-1.236	11	0.885	11
Notaden bennettii	-2.009	11	1.238	11
Notaden melanoscaphus	-1.762	11	0.95	11
Nyctimystes dayi	-2.77	11	0.368	11
Nyctimystes papua	-2.77	3	0.368	3
Odorrana grahami	-1.32	10	1.36	10
Odorrana margaretae	-1.188	10	1.521	10
Paracrinia haswelli	-2.824	11	0.29	11
Pelophylax hubeiensis	-2.495	4	0.708	4
Pelophylax nigromaculatus	-1.618	10	1.343	10
Pelophylax porosus	-1.606	13	1.173	13
Philoria sphagnicolus	-1.959	11	0.326	11
Phrynobatrachus natalensis	-2.553	12	0.412	12
Phyllomedusa hypochondrialis	-1.921	13	0.431	13
Physalaemus albonotatus	-2.854	13	0.079	13
Polypedates leucomystax	-1.304	13	0.857	13
Polypedates megacephalus	-0.995	10	0.916	10
Polypedates mutus	-1.383	4	0.692	4
Pseudophryne bibroni	-1.947	11	0.077	11
Pseudophryne coriacea	-2.824	11	0.054	11
Ptychadena anchietae	-1.818	13	0.748	13
Ptychadena mascareniensis	-1.547	12	1.017	12
Ptychadena oxyrhynchus	-1.504	12	1.172	12
Ptychadena porosissima	-2.022	12	0.74	12
Quasipaa boulengeri	-0.348	10	1.722	10
Rana catesbeiana	-1	3	2.494	3
Rana chensinensis	-1.607	10	0.997	10
Rana japonica	-1.836	4	1.476	4
Rana kukunoris	-1.096	15	0.994	15
Rana omeimontis	-2.796	10	1.074	10
Rana ornativentris	-1.444	13	1.14	13
Rana tagoi	-1.635	13	0.771	13
Rana tsushimensis	-2.202	14	0.509	14
Rhacophorus arboreus	-0.123	13	1.143	13
Rhacophorus chenfui	-0.882	10	0.84	10
Rhacophorus dennysi	-1.014	4	0.728	4
Rhacophorus dugritei	-1.024	10	0.849	10
Rhacophorus omeimontis	-0.35	10	1.199	10
Rhacophorus schlegelii	-1.475	13	0.505	13
Rheobatrachus silus	-2.027	11	0.777	11
Rhinella marina	-0.463	14	2.063	14
Rugosa rugosa	-1.834	14	0.828	14
Scaphiopus couchii	-1.347	3	1.476	3
Scinax acuminatus	-2.076	13	0.763	13
Scinax nasicus	-2.222	13	0.255	13
Scinax parkeri	-2.745	13	-0.222	13
Sclerophrys maculata	-1.428	13	0.991	4
Sylvirana guentheri	-1.409	10	1.348	10
Taudactylus acutirostris	-3.523	11	-0.059	11
Tomopterna cryptotis	-1.745	12	0.816	12
Uperoleia altissima	-2.824	11	-0.033	11
Uperoleia borealis	-2.721	11	0.234	11
Uperoleia crassa	-2.824	11	-0.043	11
Uperoleia fusca	-3.222	11	-0.064	11
Uperoleia glandulosa	-3.046	11	0.125	11
Uperoleia inundata	-2.721	11	0.122	11
Uperoleia laevigata	-2.77	11	0.118	11
Uperoleia lithomoda	-3.046	11	-0.036	11
Uperoleia littlejohni	-2.456	11	0.041	11
Uperoleia martini	-2.854	11	-0.229	11
Uperoleia micromeles	-4	11	-0.155	11
Uperoleia mimula	-2.377	11	0.105	11
Uperoleia minima	-2.509	11	0.005	11
Uperoleia mjobergii	-3.301	11	-0.063	11
Uperoleia rugosa	-2.824	11	0.141	11
Uperoleia talpa	-2.796	11	0.217	11
Uperoleia trachyderma	-3.301	11	-0.208	11
Uperoleia tyleri	-2.854	11	0.016	11
Xenophrys omeimontis	-1.273	4	0.652	4
MAMMALS
Acerodon jubatus	0.512	16	2.714	16	Data for: Acerodon mackloti
Dobsonia minor	0.215	16	2.35	16	Data for: Dobsonia peronii
Epomops franqueti	-0.524	16	2.204	16	Data for: Epomops buettikoferi
Saccolaimus saccolaimus	-0.24	16	2	16	Data for: Saccolaimus peli
Tatera sp. KIK1704	0.807	3	2.303	3	Data for: Tatera indica
Abeomelomys sevia	-0.069	17	1.716	17
Acinonyx jubatus	1.041	18	4.64	18
Acomys cahirinus	-0.291	19	1.878	19
Acrobates pygmaeus	-0.75	20	1.09	20
Addax nasomaculatus	1.635	21	4.929	21
Aepyceros melampus	1.461	21	4.76	21
Aepyprymnus rufescens	0.67	20	3.38	20
Aethomys chrysophilus	-0.064	17	1.929	17
Aethomys ineptus	-0.143	17	2.146	17
Ailuropoda melanoleuca	2.487	18	5.071	18
Akodon molinae	-0.351	19	1.618	19
Alcelaphus buselaphus	2.029	21	5.204	21
Alces alces	2.025	22	5.897	22
Allenopithecus nigroviridis	1.229	23	3.699	23
Alouatta palliata	1.43	3	3.864	3
Ammospermophilus leucurus	0.33	3	1.994	3
Ammotragus lervia	1.275	21	4.833	21
Anisomys imitator	0.62	24	2.706	24
Anoura cultrata	-1.004	16	1.233	16
Anoura geoffroyi	-1.301	16	1.179	16
Antechinus flavipes	-0.785	20	1.697	20
Antechinus stuartii	-0.456	3	1.591	3
Antechinus swainsonii	-0.441	20	2.02	20
Antidorcas marsupialis	1.851	21	4.607	21
Antilocapra americana	1.881	22	4.79	22
Antrozous pallidus	-0.77	24	1.346	24
Aotus trivirgatus	0.079	3	3.009	3
Apodemus agrarius	-0.003	3	1.338	3
Apodemus argenteus	-0.207	3	1.322	3
Apodemus flavicollis	-0.05	3	1.464	3
Apodemus semotus	0.139	17	1.447	17
Apodemus speciosus	0.091	17	1.663	17
Apodemus sylvaticus	-0.103	3	1.364	3
Apodemus uralensis	-0.487	3	1.283	3
Arctocephalus forsteri	1.462	25	4.999	25
Arctocephalus pusillus	1.645	25	5.097	25
Arctocephalus tropicalis	1.462	25	4.985	25
Ardops nichollsi	-1.004	16	1.228	16
Artibeus jamaicensis	-1.292	16	1.602	16
Artibeus lituratus	-0.64	16	1.898	16
Artibeus phaeotis	-1.292	16	1.079	16
Arvicola amphibius	0.326	3	2.432	3
Atelerix albiventris	0.369	21	2.716	21
Ateles fusciceps	0.959	26	3.687	26
Ateles geoffroyi	1.127	3	3.9	3
Avahi laniger	0.32	23	3.114	23
Axis porcinus	1.694	21	4.712	21
Balaena mysticetus	5.212	27	7.708	27
Balaenoptera acutorostrata	3.944	28	7.079	28
Balaenoptera borealis	4.215	27	7.255	27
Balaenoptera edeni	4.301	27	7.255	27
Balaenoptera musculus	4.845	27	8.029	27
Balaenoptera physalus	3.217	3	7.581	3
Bandicota bengalensis	0.327	17	2.461	17
Bandicota indica	0.309	3	2.787	3
Bandicota savilei	0.101	17	2.438	17
Bathyergus suillus	0.343	19	2.875	19
Batomys salomonseni	0.192	17	2.288	17
Berardius bairdii	4	27	7.056	27
Berylmys bowersi	1.159	17	2.634	17
Bettongia gaimardi	0.759	29	3.226	29
Bettongia penicillata	0.222	20	2.941	20
Bison bonasus	2.707	22	5.829	22
Bos taurus	2.297	21	5.954	21
Brachyphylla cavernarum	-1.194	16	1.603	16
Budorcas taxicolor	1.97	21	5.398	21
Bullimus bagobus	0.611	17	2.58	17
Bunomys chrysocomus	0.547	17	2.068	17
Burramys parvus	-1.429	20	1.591	20
Cacajao calvus	0.763	23	3.538	23
Callithrix argentata	0.262	23	2.556	23
Callithrix geoffroyi	-0.26	21	2.58	21
Callithrix jacchus	0.114	3	2.505	3
Callithrix pygmaea	-0.481	23	2.114	23
Callorhinus ursinus	1.803	3	4.462	3
Callospermophilus lateralis	0.512	3	2.273	3
Callospermophilus saturatus	0.362	3	2.356	3
Calomys musculinus	-0.704	19	1.549	19
Camelus dromedarius	2.085	21	5.903	21
Canis aureus	1.124	18	4	18
Canis latrans	1.188	30	4.025	30
Canis lupus	1.437	18	4.516	18
Caperea marginata	3.279	27	6.462	27
Capra falconeri	1.321	21	4.58	21
Capra ibex	1.584	21	4.875	21
Capreolus capreolus	1.653	3	4.31	3
Capricornis crispus	1.806	22	5.079	22
Cardioderma cor	-1.398	24	1.462	24
Carollia perspicillata	-0.903	16	1.267	16
Castor canadensis	0.968	3	4.28	3
Castor fiber	1.241	3	4.26	3
Cavia aperea	0.572	30	2.754	30
Cavia porcellus	0.613	3	2.91	3
Centurio senex	-1.097	16	1.36	16
Cephalophus silvicultor	1.522	21	4.884	21
Cephalorhynchus commersonii	3.086	27	4.892	27
Cephalorhynchus heavisidii	2.728	28	4.872	28
Cephalorhynchus hectori	2.948	27	4.614	27
Cercartetus concinnus	-1.208	20	1.155	20
Cercartetus nanus	-1.174	20	1.29	20
Cercocebus atys	1.4	23	3.939	23
Cercocebus torquatus	1.4	3	3.939	3
Cercopithecus ascanius	0.477	23	3.729	23
Cervus elaphus	1.848	21	5.505	21
Chaerephon pumilus	-1.42	16	1.033	16
Chaetodipus formosus	-0.678	3	1.294	3
Chalinolobus gouldii	-2	24	1.13	24
Cheirogaleus major	0.362	23	2.531	23
Chinchilla lanigera	0.716	3	2.626	3
Chiropodomys gliroides	-0.42	17	1.342	17
Chiruromys vates	0.242	17	1.681	17
Chlorocebus aethiops	1.314	3	3.723	3
Chrotopterus auritus	-0.74	16	1.964	16
Chrysocyon brachyurus	1.103	18	4.498	18
Coendou prehensilis	0.389	21	3.481	21
Coleura afra	-1.523	16	1	16
Colobus guereza	0.474	23	4.017	23
Colobus polykomos	1.137	3	3.993	3
Conilurus penicillatus	0.642	24	2.265	24
Connochaetes gnou	2.137	22	5.134	22
Connochaetes taurinus	2.486	22	5.356	22
Crocidura russula	-1.398	30	1.152	30
Crocidura suaveolens	-1	3	0.875	3
Crocuta crocuta	0.993	30	4.653	30
Cryptomys hottentotus	-0.237	30	2.017	30
Cryptoprocta ferox	1.047	21	4.029	21
Ctenomys talarum	-0.5	3	2.127	3
Cuon alpinus	0.803	21	4.252	21
Cynictis penicillata	0.297	30	2.954	30
Cynomops abrasus	-0.733	16	0.903	16
Cynomys ludovicianus	0.602	30	3.021	30
Cynopterus brachyotis	-0.921	24	1.498	24
Cynopterus sphinx	-0.745	24	1.57	24
Cystophora cristata	2.034	25	5.409	25
Dactylopsila trivirgata	-0.602	20	2.669	20
Dama dama	1.602	21	4.775	21
Damaliscus pygargus	2.204	22	4.86	22
Dasykaluta rosamondae	-0.9	20	1.548	20
Dasymys incomtus	0.484	3	2.384	3
Dasyuroides byrnei	0.14	20	2.092	20
Dasyurus hallucatus	0.13	20	2.973	20
Dasyurus viverrinus	0.372	20	3.183	20
Delphinapterus leucas	3.221	28	6.098	28
Delphinus capensis	3.807	28	5.104	28
Delphinus delphis	3.207	3	4.924	3
Desmodus rotundus	-1.081	16	1.528	16
Dicrostonyx groenlandicus	-0.86	3	1.792	3
Didelphis albiventris	0.246	20	3.111	20
Didelphis virginiana	0.477	21	3.574	21
Dipodomys merriami	-0.347	3	1.587	3
Dipodomys microps	-0.398	3	1.789	3
Dipodomys ordii	-0.276	3	1.751	3
Dipodomys panamintinus	-0.284	3	1.883	3
Ectophylla alba	-1.102	16	0.74	16
Eidolon helvum	0.452	24	2.413	24
Elaphurus davidianus	1.759	21	5.33	21
Elephas maximus	3.458	21	6.658	21
Eonycteris spelaea	-0.398	24	1.792	24
Epomophorus labiatus	-0.046	16	1.903	16
Eptesicus furinalis	-1.222	24	0.877	24
Equus asinus	2.306	21	5.462	21
Equus burchellii	2.48	22	5.377	22
Equus caballus	2.531	21	5.398	21
Equus grevyi	3.061	22	5.587	22
Equus kiang	2.21	21	5.544	21
Equus zebra	2.146	21	5.536	21
Erignathus barbatus	2.109	25	5.431	25
Erinaceus europaeus	0.494	21	2.845	21
Erythrocebus patas	0.857	24	4	24
Eschrichtius robustus	4.829	27	7.398	27
Eubalaena japonica	5.988	28	7.895	28
Euderma maculatum	-1.18	16	1.176	16
Eudorcas rufifrons	0.898	21	4.428	21
Eulemur fulvus	0.891	30	3.398	30
Eulemur macaco	1.221	23	3.398	23
Eumetopias jubatus	2.25	24	5.986	24
Felis catus	0.558	30	3.679	30
Felis chaus	0.665	18	3.907	18
Felis nigripes	0.325	18	3.297	18
Felis silvestris	0.438	21	3.438	21
Feresa attenuata	2.877	28	5.356	28
Funambulus palmarum	0.354	3	2.157	3
Galago alleni	0.21	21	2.497	21
Galago senegalensis	0.22	21	2.322	21
Galagoides demidoff	-0.009	21	1.908	21
Galidia elegans	0.229	18	2.997	18
Gazella cuvieri	1.595	21	4.423	21
Gazella dorcas	1.498	21	4.165	21
Gazella leptoceros	0.823	21	4.061	21
Gazella subgutturosa	0.916	21	4.398	21
Genetta genetta	-0.018	18	3.276	18
Gerbilliscus afra	0.889	3	1.964	3
Gerbilliscus brantsii	0.725	3	1.973	3
Giraffa camelopardalis	2.362	21	5.953	21
Globicephala macrorhynchus	4.158	28	6.556	28
Globicephala melas	3.699	3	6.289	3
Glossophaga leachii	-1.538	16	0.924	16
Glossophaga morenoi	-2	31	0.924	31
Gorilla beringei	1.556	30	5.301	30
Gorilla gorilla	1.365	3	5.127	3
Grammomys macmillani	-0.179	17	1.602	17
Grampus griseus	4.104	28	5.699	28
Gulo gulo	1.23	30	4.161	30
Gymnobelideus leadbeateri	-0.951	20	2.063	20
Halichoerus grypus	2.204	25	5.399	25
Haplonycteris fischeri	-0.092	16	1.255	16
Helogale parvula	-0.347	21	2.658	21
Hemitragus jemlahicus	1.427	21	4.881	21
Herpestes javanicus	0.593	18	2.841	18
Heterohyrax brucei	1.114	3	3.176	3
Hippopotamus amphibius	2.813	22	6.204	22
Hipposideros galeritus	-0.523	24	0.813	24
Hipposideros speoris	-1.398	24	1	24
Homo sapiens	1.701	21	4.803	21
Hyaena hyaena	0.891	18	4.525	18
Hydrochoerus hydrochaeris	1.611	21	4.77	21
Hydromys chrysogaster	1.071	24	2.872	24
Hylobates agilis	0.801	23	3.778	23
Hylobates lar	0.74	3	3.74	3
Hylobates moloch	0.756	3	3.749	3
Hylochoerus meinertzhageni	2.699	22	5.305	22
Hyomys goliath	0.574	3	3	3
Hyperoodon ampullatus	3.078	27	6.845	27
Hypsignathus monstrosus	-0.62	24	2.549	24
Hystrix africaeaustralis	0.823	19	4.072	19
Inia geoffrensis	3.16	3	5.086	3
Isoodon macrourus	0.373	3	3.106	3
Isoodon obesulus	0.23	3	3.024	3
Kobus ellipsiprymnus	1.867	21	5.306	21
Kobus kob	1.62	21	5.164	21
Kobus leche	1.832	21	5.037	21
Kobus megaceros	1.716	21	5.015	21
Kogia breviceps	4.021	28	5.657	28
Kogia sima	3.692	28	5.481	28
Lagenorhynchus acutus	2.521	27	5.301	27
Lagenorhynchus obliquidens	3.048	28	5.297	28
Lagenorhynchus obscurus	3.427	27	4.903	27
Lagothrix lagotricha	1.049	3	3.718	3
Lasiorhinus latifrons	1.208	21	4.407	21
Lasiurus ega	-1.699	24	1.077	24
Lasiurus seminolus	-1.886	16	0.968	16
Leggadina forresti	-0.264	24	1.477	24
Leontopithecus rosalia	-0.319	21	2.716	21
Leopardus colocolo	0.489	18	3.525	18
Leopardus geoffroyi	0.782	18	3.681	18
Leopardus pardalis	1.547	18	4.155	18
Leopardus tigrinus	0.665	18	3.477	18
Leopardus wiedii	0.834	18	3.531	18
Leopoldamys sabanus	0.956	17	2.572	17
Leporillus conditor	0.602	24	2.272	24
Leptomys elegans	0.093	24	1.839	24
Leptonycteris curasoae	-0.58	16	1.462	16
Lepus americanus	1.072	30	3.114	30
Lepus timidus	1.222	3	3.421	3
Lipotes vexillifer	1.778	28	5.097	28
Lissodelphis borealis	3.189	28	5.055	28
Lontra canadensis	1.255	18	3.792	18
Lophocebus aterrimus	1.139	23	4	23
Lophostoma carrikeri	-0.388	16	1.362	16
Lophuromys flavopunctatus	0.056	17	1.778	17
Lorentzimys nouhuysi	-0.447	3	1.204	3
Loris tardigradus	0.31	3	2.442	3
Loxodonta africana	3.486	21	6.702	21
Lutra lutra	0.607	21	3.893	21
Lycalopex culpaeus	1.274	18	3.957	18
Lycalopex griseus	1.049	18	3.398	18
Lycaon pictus	1.583	18	4.498	18
Lynx lynx	0.857	18	4.292	18
Lynx rufus	0.706	18	4.079	18
Macaca arctoides	1.683	3	4.022	3
Macaca fascicularis	1.547	21	3.653	21
Macaca fuscata	1.845	30	4.09	30
Macaca mulatta	1.69	21	4.049	21
Macaca nemestrina	1.824	3	3.999	3
Macaca radiata	1.76	3	3.924	3
Macroderma gigas	-0.775	16	2.033	16
Macroglossus minimus	-0.854	24	1.18	24
Macroglossus sobrinus	-0.796	24	1.362	24
Macropus agilis	1.409	20	4.057	20
Macropus eugenii	1.792	20	3.767	20
Macropus fuliginosus	1.713	20	4.533	20
Macropus giganteus	1.623	20	4.61	20
Macropus robustus	1.602	29	4.477	29
Macropus rufogriseus	1.737	20	4.267	20
Macropus rufus	1.582	20	4.6	20
Macrotus waterhousii	-1.432	16	1.204	16
Madoqua guentheri	0.498	21	3.512	21
Madoqua kirkii	0.924	3	3.699	3
Mallomys rothschildi	1.157	3	3.036	3
Mammelomys lanosus	0.478	17	2.09	17
Mandrillus leucophaeus	1.436	21	4.455	21
Mandrillus sphinx	1.833	23	4.544	23
Marmota monax	0.869	3	3.62	3
Martes pennanti	0.916	3	3.724	3
Mastacomys fuscus	0.571	24	2.068	24
Mastomys coucha	-0.13	17	1.845	17
Mastomys natalensis	0.204	3	1.91	3
Maxomys bartelsii	0.624	17	1.968	17
Maxomys surifer	0.522	17	2.19	17
Maxomys whiteheadi	-0.021	17	1.806	17
Megaderma lyra	-1.097	24	1.806	24
Megaderma spasma	-0.947	16	1.354	16
Megaptera novaeangliae	3.091	3	7.502	3
Meles meles	1.158	3	4.162	3
Mellivora capensis	1.732	18	3.987	18
Melomys burtoni	0.281	17	1.892	17
Melomys cervinipes	0.444	17	2.143	17
Melomys leucogaster	0.042	17	2.017	17
Melomys rufescens	0.128	24	1.833	24
Mephitis mephitis	0.703	18	3.703	18
Mesembriomys gouldii	0.74	24	2.736	24
Mesembriomys macrurus	0.918	17	2.533	17
Mesocricetus auratus	0.501	3	2.033	3
Mesoplodon carlhubbsi	2.699	28	6.176	28
Mesoplodon europaeus	2.505	28	6.079	28
Mesoplodon ginkgodens	2.447	28	6.079	28
Mesoplodon mirus	2.515	28	6.009	28
Mesoplodon perrini	2.301	28	6.079	28
Micaelamys namaquensis	0.169	17	1.857	17
Microcebus murinus	0.262	30	1.855	30
Micromys minutus	-0.75	3	0.892	3
Micropteropus pusillus	-0.921	24	1.511	24
Microtus agrestis	-0.095	3	1.667	3
Microtus arvalis	-0.373	3	1.455	3
Microtus californicus	-0.569	3	1.818	3
Microtus montanus	-0.42	24	1.633	24
Microtus ochrogaster	-0.056	30	1.58	30
Microtus oeconomus	-0.378	3	1.542	3
Microtus pennsylvanicus	0.068	30	1.737	30
Microtus pinetorum	-1.155	24	1.303	24
Microtus subterraneus	-0.625	3	1.233	3
Millardia meltada	0.033	17	1.857	17
Miniopterus australis	-1.398	16	0.875	16
Miniopterus minor	-1.301	16	0.875	16
Miniopterus schreibersii	-1.097	16	1.114	16
Miopithecus talapoin	0.716	23	3.097	23
Monodelphis domestica	-0.244	20	2.041	20
Monodon monoceros	3.082	28	6.329	28
Monophyllus plethodon	-1.377	16	1.19	16
Mops condylurus	-0.921	16	1.602	16
Mormopterus planiceps	-1.046	24	0.978	24
Mungos mungo	0.246	21	2.176	21
Muntiacus muntjak	0.813	21	4.243	21
Mus caroli	-0.967	3	1.176	3
Mus minutoides	-1.167	3	0.903	3
Mus musculus	-0.924	3	1.185	3
Mustela erminea	0.422	3	2.511	3
Mustela eversmannii	0.485	18	3.312	18
Mustela frenata	0.274	18	2.458	18
Mustela nigripes	0.473	18	3.009	18
Mustela nivalis	-0.377	3	2.064	3
Mustela putorius	0.516	3	3.02	3
Mustela sibirica	0.22	18	2.62	18
Myodes glareolus	-0.19	3	1.338	3
Myodes rufocanus	-0.793	30	1.591	30
Myotis adversus	-0.845	16	1	16
Myotis albescens	-0.434	16	0.74	16
Myotis bocagii	-1.097	16	0.903	16
Myotis evotis	-0.717	16	0.833	16
Myotis lucifugus	-1.301	24	0.854	24
Myotis nigricans	-1.585	16	0.602	16
Naemorhedus goral	1.562	21	4.439	21
Nanger dama	1.197	21	4.648	21
Nasalis larvatus	1.167	3	4.336	3
Nasua nasua	0.714	18	3.751	18
Neofelis nebulosa	1.48	21	4.398	21
Neomys fodiens	-0.678	3	1.301	3
Neophocaena phocaenoides	3.248	27	4.856	27
Neoromicia nanus	-1.509	16	0.544	16
Neotoma micropus	0.398	30	2.423	30
Neotragus moschatus	1.77	21	3.813	21
Neovison vison	0.695	30	3.233	30
Niviventer cremoriventer	0.087	17	1.875	17
Niviventer culturatus	0.273	17	2.013	17
Noctilio albiventris	-1.194	16	1.494	16
Noctilio leporinus	-0.752	16	1.812	16
Notomys alexis	-1.301	3	1.531	3
Notomys cervinus	-0.703	3	1.519	3
Notomys fuscus	-1.174	3	1.643	3
Notomys mitchellii	-1.208	3	1.591	3
Nyctalus noctula	-0.569	24	1.455	24
Nyctereutes procyonoides	0.963	18	3.54	18
Nycticebus coucang	0.079	21	3.024	21
Nyctophilus geoffroyi	-1.523	24	0.806	24
Nyctophilus gouldi	-0.959	24	0.903	24
Ochotona curzoniae	0.21	30	2.169	30
Odobenus rosmarus	2.696	25	5.936	25
Odocoileus hemionus	1.939	3	5.05	3
Odocoileus virginianus	1.932	3	4.651	3
Okapia johnstoni	1.856	21	5.398	21
Ondatra zibethicus	0.704	3	3.112	3
Onychomys torridus	0.17	3	1.307	3
Orcinus orca	4.013	27	6.867	27
Ornithorhynchus anatinus	1.23	20	3.176	20
Oryctolagus cuniculus	0.741	21	3.279	21
Oryx dammah	1.728	21	5.111	21
Oryx gazella	1.579	21	5.152	21
Oryzomys palustris	-0.398	3	1.748	3
Otaria byronia	1.842	25	5.477	25
Otocolobus manul	0.342	18	3.738	18
Otomops martiensseni	-0.77	16	1.556	16
Otospermophilus beecheyi	0.957	3	2.924	3
Ovis aries	2.504	3	4.544	3
Ovis canadensis	2.529	21	5.076	21
Ovis nivicola	1.909	21	4.881	21
Pan paniscus	2.398	30	4.653	30
Pan troglodytes	2.075	3	4.647	3
Panthera leo	1.74	30	5.274	30
Panthera onca	1.931	21	4.892	21
Panthera tigris	1.387	21	5.532	21
Panthera uncia	1.098	18	4.699	18
Papio anubis	1.971	24	4.422	24
Papio cynocephalus	1.716	30	5.386	30
Papio hamadryas	1.859	3	4.384	3
Papio papio	1.949	23	4.505	23
Papio ursinus	1.857	23	4.502	23
Paramelomys platyops	0.223	24	1.954	24
Paramelomys rubex	0.272	17	1.699	17
Parastrellus hesperus	-1.301	24	0.544	24
Paruromys dominator	0.204	17	2.534	17
Pecari tajacu	1.053	3	4.09	3
Pedetes capensis	1.261	19	3.509	19
Peponocephala electra	3.254	27	5.314	27
Perameles nasuta	0.602	29	3	29
Perognathus longimembris	-1.155	3	0.892	3
Perognathus parvus	-0.745	3	1.274	3
Peromyscus californicus	-2.018	30	1.719	32
Peromyscus leucopus	-0.337	30	1.346	30
Peromyscus maniculatus	-0.406	3	1.29	3
Petauroides volans	0.199	3	3.096	3
Petaurus breviceps	-0.699	20	2.076	20
Petaurus norfolcensis	-0.79	20	2.255	20
Phacochoerus aethiopicus	1.968	21	4.863	21
Phascolarctos cinereus	1.175	21	3.674	21
Philander opossum	0.176	29	2.581	29
Phoca groenlandica	2.107	25	5.011	25
Phoca vitulina	1.978	25	4.875	25
Phocarctos hookeri	1.821	25	5.35	25
Phocoena phocoena	3.365	3	4.763	3
Phocoena sinus	3.048	27	4.589	27
Phocoena spinipinnis	2.692	27	4.786	27
Phocoenoides dalli	2.582	27	5.162	27
Phodopus sungorus	-0.032	3	1.627	3
Phyllostomus discolor	-0.188	16	1.652	16
Phyllostomus hastatus	-0.511	16	1.963	16
Physeter catodon	4.08	27	7.569	27
Pipistrellus kuhlii	-1.301	24	0.765	24
Pipistrellus pipistrellus	-0.959	24	0.729	24
Pipistrellus rusticus	-0.796	24	0.602	24
Pipistrellus subflavus	-1.523	24	0.747	24
Pipistrellus tenuis	-1.523	24	0.556	24
Pithecia pithecia	-0.036	23	3.204	23
Platanista gangetica	3.045	28	4.959	28
Plecotus auritus	-1.046	24	0.89	24
Plecotus rafinesquii	-0.42	24	0.959	24
Pogonomys loriae	0.54	17	2.021	17
Pogonomys macrourus	0.391	17	1.69	17
Pongo pygmaeus	1.548	21	5	21
Pontoporia blainvillei	1.301	28	4.618	28
Potorous tridactylus	0.641	20	3.107	20
Praomys jacksoni	-0.052	17	1.602	17
Presbytis rubicunda	0.556	3	3.792	3
Prionailurus viverrinus	1.196	21	4.061	21
Procavia capensis	1.236	21	3.306	21
Procyon lotor	1.137	30	3.71	30
Proteles cristatus	1.003	18	4.053	18
Przewalskium albirostris	2.066	21	5.334	21
Pseudantechinus macdonnellensis	-0.959	20	1.433	20
Pseudocheirus peregrinus	0.734	20	2.835	20
Pseudochirops archeri	0.097	20	2.679	20
Pseudohydromys ellermani	-0.268	17	1.255	17
Pseudomys apodemoides	-0.851	3	1.491	3
Pseudomys australis	0.351	3	1.771	3
Pseudomys delicatulus	-1.367	3	0.903	3
Pseudomys desertor	-0.253	3	1.591	3
Pseudomys fumeus	0.385	24	1.851	24
Pseudomys gracilicaudatus	0.035	3	2.021	3
Pseudomys hermannsburgensis	-0.788	3	1.255	3
Pseudomys nanus	0.273	3	1.892	3
Pseudomys novaehollandiae	-1.149	3	1.279	3
Pseudomys pilligaensis	-1.284	17	1.041	17
Pseudomys shortridgei	-0.462	3	1.892	3
Pseudorca crassidens	4.17	28	6.134	28
Pteronotus davyi	-0.759	16	0.964	16
Pteropus alecto	0.407	24	2.903	24
Pteropus giganteus	0.342	21	3.161	21
Pteropus poliocephalus	0.829	24	2.925	24
Pteropus scapulatus	0.423	24	2.69	24
Pteropus tonganus	0.58	3	3.011	3
Puma concolor	1.173	30	4.653	33
Puma yagouaroundi	0.519	18	3.771	18
Pusa hispida	1.677	25	4.839	25
Pygathrix nemaeus	0.924	21	4.269	21
Rangifer tarandus	1.678	21	5.043	21
Rattus argentiventer	0.484	17	2.336	17
Rattus colletti	0.287	24	2.188	24
Rattus exulans	0.415	3	1.778	3
Rattus fuscipes	0.63	24	2.041	24
Rattus hoffmanni	0.373	17	2.146	17
Rattus leucopus	0.618	17	2.23	17
Rattus losea	0.337	17	2.041	17
Rattus lutreolus	0.647	24	2.212	24
Rattus niobe	0.277	24	1.69	24
Rattus norvegicus	0.58	21	2.748	21
Rattus rattus	0.857	3	2.21	3
Rattus sordidus	0.547	17	2.199	17
Rattus steini	0.045	24	1.968	24
Rattus tiomanicus	0.541	17	1.949	17
Rattus tunneyi	0.687	24	2.386	24
Rattus villosissimus	0.332	24	2.316	24
Rhabdomys pumilio	-0.041	17	1.74	17
Rhinolophus clivosus	-0.745	24	1.149	24
Rhinolophus hipposideros	-1.699	24	0.64	24
Rhinolophus megaphyllus	-0.921	24	0.978	24
Rhinonicteris aurantia	-1.921	16	0.991	16
Rhinopoma hardwickii	-0.886	24	1.279	24
Rhinopoma microphyllum	-0.201	24	1.507	24
Rhogeessa tumida	-1.114	16	0.708	16
Rhynchonycteris naso	-2	24	0.627	24
Rousettus aegyptiacus	0.243	24	2.18	24
Rousettus amplexicaudatus	-0.432	24	1.921	24
Rousettus lanosus	0.279	21	2	21
Rusa timorensis	1.438	21	4.875	21
Rusa unicolor	1.889	21	5.303	21
Saccopteryx bilineata	-1.959	16	0.869	16
Saccopteryx leptura	-1.602	16	0.613	16
Saguinus midas	0.262	23	2.756	23
Saguinus nigricollis	0.58	23	2.672	23
Saguinus oedipus	0.17	3	2.7	3
Saimiri sciureus	0.505	21	2.879	21
Sapajus apella	0.959	24	3.415	24
Sarcophilus harrisii	0.716	21	3.795	21
Scalopus aquaticus	0.342	3	2.097	3
Sciurus carolinensis	0.714	3	2.719	3
Sciurus vulgaris	0.449	3	2.544	3
Scotophilus borbonicus	-0.854	24	1.342	24
Scotophilus heathii	-0.77	24	1.574	24
Semnopithecus entellus	1.047	21	4.232	21
Sigmodon hispidus	0.238	3	2.348	3
Sminthopsis crassicaudata	-0.861	20	1.19	20
Sminthopsis macroura	-0.608	20	1.405	20
Sminthopsis virginiae	-0.599	20	1.491	20
Sorex araneus	-0.553	3	1.124	3
Sorex cinereus	-1	3	0.724	3
Sorex minutus	-1	3	0.708	3
Sorex palustris	-0.824	3	1.246	3
Sotalia fluviatilis	2.679	3	4.515	3
Sotalia guianensis	3.356	3	4.958	3
Speothos venaticus	0.916	18	3.869	18
Spilogale gracilis	0.401	18	2.728	18
Spilogale putorius	0.732	18	2.859	18
Stenella attenuata	3.012	3	4.906	3
Stenella coeruleoalba	2.653	28	5.193	28
Stenella frontalis	3.234	28	5.155	28
Stenella longirostris	3.227	28	4.871	28
Steno bredanensis	3.477	28	5.19	28
Sturnira bidens	-1.237	16	1.243	16
Sturnira lilium	-0.917	16	1.31	16
Sundamys muelleri	0.872	17	2.602	17
Suricata suricatta	0.114	30	2.864	30
Sus scrofa	2.857	21	5.29	21
Sylvicapra grimmia	1.327	21	4.267	21
Sylvilagus floridanus	1.223	3	3.058	3
Tachyglossus aculeatus	1.699	20	3.699	20
Tadarida aegyptiaca	-1.155	24	1.207	24
Tadarida brasiliensis	-1.301	24	1.107	24
Tamias amoenus	-0.208	3	1.629	3
Tamias minimus	-0.143	3	1.502	3
Tamias townsendii	-0.086	3	1.833	3
Tamiasciurus hudsonicus	0.465	30	2.27	30
Taphozous georgianus	-1.398	24	1.477	24
Taphozous hildegardeae	-1.398	24	1.556	24
Taphozous longimanus	-1.114	16	1.556	16
Tarsipes rostratus	-0.438	20	0.949	20
Tasmacetus shepherdi	3.13	28	6.329	28
Taurotragus derbianus	2.016	21	5.646	21
Taxidea taxus	1.551	18	3.895	18
Tenrec ecaudatus	0.491	21	3.301	21
Theropithecus gelada	1.332	3	4.31	3
Thomomys bottae	0.551	3	2.279	3
Thylogale billardierii	1.671	29	3.901	29
Tokudaia osimensis	-0.672	3	1.949	3
Trachypithecus cristatus	0.799	3	3.826	3
Trachypithecus francoisi	0.6	21	3.881	21
Trachypithecus obscurus	0.681	3	3.872	3
Tragelaphus angasii	1.583	21	4.971	21
Tragelaphus eurycerus	1.723	21	5.291	21
Tragelaphus strepsiceros	1.964	21	5.285	21
Trichechus manatus	2.789	34	5.65	34
Trichosurus vulpecula	0.602	21	3.562	21
Tursiops aduncus	3.312	28	5.362	28
Tursiops truncatus	3.09	28	5.393	28
Tylonycteris pachypus	-1.155	24	0.613	24
Tylonycteris robustula	-1	24	0.924	24
Uranomys ruddi	-0.458	17	1.602	17
Urocitellus beldingi	0.544	30	2.568	30
Urocyon cinereoargenteus	0.713	30	3.568	30
Uroderma bilobatum	-1.009	16	1.173	16
Uromys anak	1.064	17	2.944	17
Uromys caudimaculatus	0.857	3	2.914	3
Ursus americanus	1.59	30	5.01	30
Ursus arctos	2.186	30	5.494	30
Ursus maritimus	2.119	18	5.63	18
Ursus thibetanus	1.824	18	5.001	18
Vampyrodes caraccioli	-0.479	16	1.43	16
Vampyrum spectrum	-0.693	16	2.201	16
[truncated: 43 more rows]

## Sheet: Table S2 References
1	Calhim, S. and T.R. Birkhead,2006 Behavioral Ecology. 18: 271-275.
2	Dunn, P.O., L.A. Whittingham, and T.E. Pitcher,2001 Evolution. 55: 161-175.
3	Hayward, A. and J.F. Gillooly,2011 PLoS ONE. 6: e16557.
4	Liao, W.B., Z.P. Mi, C.Q. Zhou, L. Jin, S.L. Lou, X. Han, and J. Ma,2011 Animal Biology. 61: 225-238.
5	Kvarnemo, C. and L.W. Simmons,2004 Biological Journal of the Linnean Society. 83: 369-376.
6	Pyron, M., T. Pitcher, and S. Jacquemin,2013 Behavioral Ecology and Sociobiology. 67: 747-756.
7	Stockley, P., M. Gage, G. Parker, and A. Møller,1997 The American Naturalist. 149: 933-954.
8	Froese, R. and D. Pauly. FishBase. 2012 March 2016]; Available from: http://www.fishbase.org.
9	Eyo, V.O., A.P. Ekanem, and U.-i.U. Jimmy,2014 Croatian Journal of Fisheries. 72: 63-69.
10	Zeng, Y., S.L. Lou, W.B. Liao, and R. Jehle,2014 BMC evolutionary biology. 14: 1.
11	Byrne, P.G., J.D. Roberts, and L.W. Simmons,2002 Journal of Evolutionary Biology. 15: 347-355.
12	Jennions, M.D. and N.I. Passmore,1993 Biological Journal of the Linnean Society. 50: 211-220.
13	Prado, C.P.A. and C.F. Haddad,2003 Journal of Herpetology. 37: 354-362.
14	Kusano, T., T. Mitsuhiko, and K. Fukuyama,1991 Behavioral Ecology and Sociobiology. 29: 27-31.
15	Liao, W.B., Y. Huang, Y. Zeng, M.J. Zhong, Y. Luo, and S. Lüpold,2018 Evolution. 72: 4-17.
16	Pitnick, S., K.E. Jones, and G.S. Wilkinson,2006 Proceedings of the Royal Society B: Biological Sciences. 273: 719-724.
17	Breed, W.G. and T. Jason,2000 Journal of Mammalogy. 81: 758-768.
18	Iossa, G., C.D. Soulsbury, P.J. Baker, and S. Harris,2008 Functional Ecology. 22: 655-662.
19	Ramm, S.A., G.A. Parker, and P. Stockley,2005 Proceedings of the Royal Society B: Biological Sciences. 272: 949-955.
20	Birkhead, T.R. and A.P. Møller, Academic Press. 1998.
21	Anderson, M.J., J. Nyholt, and A.F. Dixson,2004 Journal of Zoology. 264: 97-103.
22	Ginsberg, J.R. and D.I. Rubenstein,1990 Behavioral Ecology and Sociobiology. 26: 427-434.
23	Harcourt, A.H., A. Purvis, and L. Liles,1995 Functional Ecology. 9: 468-476.
24	Ramm, S.A.,2007 The American Naturalist. 169: 360-369.
25	Fitzpatrick, J.L., M. Almbro, A. Gonzalez‐Voyer, N. Kolm, and L.W. Simmons,2012 Evolution. 66: 3595-3604.
26	Møller, A.P.,1988 Journal of Human Evolution. 17: 479-488.
27	MacLeod, C.D.,2010 Marine Mammal Science. 26: 370-380.
28	Dines, J.P., S.L. Mesnick, K. Ralls, L. May-Collado, I. Agnarsson, and M.D. Dean,2015 Evolution. 69: 1560-1572.
29	Rose, R.W., C.M. Nevison, and A.F. Dixson,1997 Journal of Zoology. 243: 523-531.
30	Soulsbury, C.D.,2010 PLoS ONE. 5: e9581.
31	Hosken, D. and P. Ward,2001 Ecology Letters. 4: 10-13.
32	Nelson, R.J., D.J. Gubernick, and J.M. Blom,1995 Physiology & behavior. 57: 1175-1180.
33	!!! INVALID CITATION !!! {}.
34	Reynolds, J., S.A. Rommel, and M.E. Pitchford,2004 Marine Mammal Science. 20: 464-476.
35	Olsson, M., T. Madsen, and A. Møller, Sexual selection and sperm competition in reptiles, in Sperm Competition and Sexual Selection, T.R. Birkhead and A. Møller, Editors. 1998, Academic Press: San Diego. p. 503-577.
36	MacLeod, C.D. and R. MacLeod,2009 Oikos. 118: 903-916.
37	White, C.R., N.F. Phillips, and R.S. Seymour,2006 Biology Letters. 2: 125-127.
38	Yu, Y., J. Karbowski, R.N. Sachdev, and J. Feng,2014 BMC evolutionary biology. 14: 178.
39	Feldman, A., N. Sabath, R.A. Pyron, I. Mayrose, and S. Meiri,2016 Global Ecology and Biogeography. 25: 187-197.
40	Meiri, S.,2010 Journal of Zoology. 281: 218-226.
41	Bennett, D.,2000 Wildlife of Polillo Island, Philippines. University of Oxford–University of the Philippines at Los Banos Polillo. 99: 1-174.

## Sheet: Table S3
Table S3: Accession numbers and Ensembl IDs for all control gene sequences. All sequences from Ensembl begin with "ENS" or "MGP"; all other sequences are from GenBank. Sequences were only ever obtained from a single source per species. The group of animals to which a species belongs is recorded. If a species was included by genus matching for a gene it is recorded along with the name of the speci…
Species	Group	PAX6	MC1R	MAOA	FOXP2	ENAM	GATA2	MATK	SHH	TYRP1
Acanthisitta_chloris	Birds		XM_009075096.1					XM_009081372.1		XM_009079649.1
Accipiter_nisus	Birds	ENSANIP00000004282	ENSANIP00000020010		ENSANIP00000023734		ENSANIP00000003408	ENSANIP00000001062	ENSANIP00000015310
Acinonyx_jubatus	Mammals	XM_015066911.2			XM_027075311.1	XM_015081890.1	XM_027049752.1	XM_027049300.1	XM_027051253.1	XM_015074287.2
Ailuropoda_melanoleuca	Mammals	XM_011222741.3	ENSAMEP00000020117		XM_034670886.1	XM_002919505.4	XM_034658870.1	XM_034657505.1	XM_034650041.1	XM_011231612.1
Alligator_mississippiensis	Crocodylia	XM_006278223.2	XM_006269398.2	XM_006270298.3	XM_019492303.1		XM_019499724.1	XM_014599795.2	XM_006260175.3	XM_006258270.3
Alligator_sinensis	Crocodylia	XM_006031673.1	XM_006027861.2	XM_006015639.3	XM_025208808.1		XM_006017813.3	XM_006025753.2	XM_006018542.3	XM_006025303.2
Amazona_collaria	Birds		ENSACOP00000008100	ENSACOP00000007898	ENSACOP00000017072		ENSACOP00000012613	ENSACOP00000025006	ENSACOP00000002913	ENSACOP00000025314
Anas_platyrhynchos	Birds	XM_027459071.1	NM_001310805.1	XM_027448995.1	XM_021279770.2		XM_027467602.1	XM_027472324.1		ENSAPLP00000017846
Anas_zonorhyncha	Birds	ENSAZOP00000021429	ENSAZOP00000003037	ENSAZOP00000005370	ENSAZOP00000012214		ENSAZOP00000030615	ENSAZOP00000029663		ENSAZOP00000006839
Anolis_carolinensis	Squamates	XM_008106509.2		XM_008107430.2	XM_003221207.3		XM_016990830.1		XM_003221928.3	XM_008103126.2
Anser_brachyrhynchus	Birds	ENSABRP00000021151	ENSABRP00000002420	ENSABRP00000011698	ENSABRP00000006401		ENSABRP00000010606	ENSABRP00000006152	ENSABRP00000022076	ENSABRP00000018622
Anser_cygnoides	Birds	ENSACDP00005018795	XM_013197688.1	ENSACDP00005023999	ENSACDP00005024972		XM_013184343.1	ENSACDP00005017436	ENSACDP00005026447	ENSACDP00005011238
Aotus_nancymaae	Mammals	XM_012452272.2	ENSANAP00000020648	XM_012448161.2	XM_012456997.1	XM_012464443.1	XM_012435382.1	XM_012436139.2	XM_021666260.1	XM_012453530.1
Apaloderma_vittatum	Birds				XM_009874825.1			XM_009866842.1		XM_009876088.1
Aptenodytes_forsteri	Birds	XM_019474495.1	XM_019470408.1		XM_009286823.2		XM_009284448.2	XM_009277076.1	XM_019472721.1	XM_009274272.1
Apteryx_australis	Birds	XM_013959260.1	XM_013946180.1		XM_013947460.1					XM_013956653.1
Apteryx_haastii	Birds	ENSAHAP00000001410		ENSAHAP00000000526	ENSAHAP00000001539		ENSAHAP00000008224	ENSAHAP00000012070	ENSAHAP00000018327	ENSAHAP00000010905
Apteryx_owenii	Birds	ENSAOWP00000020358		ENSAOWP00000011356	ENSAOWP00000020412		ENSAOWP00000022426	ENSAOWP00000021299	ENSAOWP00000008704	ENSAOWP00000000746
Apteryx_rowi	Birds	XM_026087705.1	XM_026084868.1	ENSARWP00000027794	XM_026090749.1		XM_026075515.1	XM_026068959.1	XM_026069270.1	XM_026083574.1
Aquila_chrysaetos	Birds	XM_030038801.1	ENSACCP00020021173	ENSACCP00020001855	XM_030015359.1		XM_029995957.1	XM_030032919.1	XM_030010260.1	XM_030005741.1
Arvicanthis_niloticus	Mammals	XM_034494943.1	XM_034522815.1	XM_034485724.1	XM_034519089.1	XM_034508926.1	XM_034511179.1	XM_034487438.1	XM_034519414.1	XM_034502137.1
Athene_cunicularia	Birds			ENSACUP00000012786	XM_026868109.1			XM_026865120.1	XM_026843503.1	XM_026866258.1
Aythya_fuligula	Birds	XM_032188541.1			XM_032207520.1		XM_032194147.1	XM_032203788.1	XM_032182668.1	XM_032206216.1
Balaenoptera_acutorostrata	Mammals	XM_007181017.2		XM_007180264.2	XM_028162063.1	XM_007193564.1	XM_007179180.2	XM_007169189.2	XM_028165896.1	XM_007176744.1
Balaenoptera_musculus	Mammals	ENSBMSP00010016691	ENSBMSP00010020389	ENSBMSP00010024656	ENSBMSP00010010923	ENSBMSP00010014696	ENSBMSP00010017323		ENSBMSP00010015052	ENSBMSP00010003894
Balearica_regulorum	Birds							XM_010303924.1		XM_010306723.1
Bison_bison	Mammals	XM_010831810.1	XM_010843928.1		XM_010831196.1	XM_010839108.1	XM_010832833.1	XM_010828447.1	XM_010829357.1	XM_010856995.1
Bos_grunniens	Mammals	ENSBGRP00000022431	ENSBGRP00000039223		ENSBGRP00000003201	ENSBGRP00000042337		ENSBGRP00000031321	ENSBGRP00000018481	ENSBGRP00000013313
Bos_indicus	Mammals	XM_019974929.1	XM_019979538.1	XM_019956047.1	XM_019958738.1	XM_019962874.1	XM_019984919.1	XM_019963406.1		XM_019965955.1
Bos_mutus	Mammals	XM_005890865.1	ENSBMUP00000015202	XM_005891517.1	XM_005898907.1	XM_005897045.1	XM_014476769.1	XM_005895952.1	XM_014480215.1	XM_005891017.1
Bos_taurus	Mammals	XM_005216266.4	NM_174108.2	NM_181014.2	NM_001205569.3	XM_002688339.5	NM_001192114.3	NM_001035011.1	XM_024991301.1	XM_015472442.2
Bubalus_bubalis	Mammals	XM_006060816.2		XM_006049722.2	XM_025291156.1	XM_006069319.2	XM_025272460.1	XM_006047897.2	XM_025291933.1	XM_025281530.1
Bubo_bubo	Birds		ENSBOBP00000003895	ENSBOBP00000021737	ENSBOBP00000018908			ENSBOBP00000008315	ENSBOBP00000005556	ENSBOBP00000006668
Buceros_rhinoceros	Birds			XM_010136619.1	XM_010135400.1			XM_010142454.1		XM_010135168.1
Buteo_buteo	Birds	ENSBJAP00000025594	ENSBJAP00000024211		ENSBJAP00000008218		ENSBJAP00000000098	ENSBJAP00000023014		ENSBJAP00000007073
Cairina_moschata	Birds	ENSCMMP00000012406	ENSCMMP00000010249	ENSCMMP00000000770	ENSCMMP00000011026		ENSCMMP00000028939	ENSCMMP00000005330	ENSCMMP00000004677	ENSCMMP00000023230
Calidris_pugnax	Birds	XM_014949281.1	XM_014942412.1	ENSCPUP00000016895	XM_014963970.1		XM_014943256.1	XM_014949012.1	XM_014945176.1
Callithrix_jacchus	Mammals	XM_002755142.4	ENSCJAP00000078887		XM_035254174.1	XM_035293608.1	XM_002758692.5	XM_035286236.1	XM_035254275.1	XM_017973584.2
Callorhinus_ursinus	Mammals	XM_025878934.1			XM_025873321.1	XM_025886931.1	XM_025885560.1	XM_025861425.1	XM_025862161.1	XM_025887881.1
Calypte_anna	Birds	XM_030450990.1	XM_008491753.2		XM_030450312.1		XM_030458704.1	XM_008498397.2	XM_008495662.2	XM_030466743.1
Camarhynchus_parvulus	Birds	XM_030949576.1	ENSCPVP00000010269	ENSCPVP00000005922	XM_030960104.1		XM_030957005.1	XM_030966735.1	XM_030943969.1	XM_030968764.1
Camelus_bactrianus	Mammals	XM_010964720.1			XM_010947637.1	XM_010969378.1	XM_010961343.1	XM_010966707.1	XM_010955585.1	XM_010972703.1
Camelus_dromedarius	Mammals	XM_011000446.2	XM_010998037.2		XM_031455233.1	XM_031470224.1	XM_031471056.1	XM_031436940.1	XM_010990933.2	XM_010988178.2
Camelus_ferus	Mammals	XM_032488405.1	XM_032464700.1		XM_032483657.1	XM_032458777.1	XM_032458780.1	XM_032465928.1	XM_032483019.1	XM_014565031.2
Canis_lupus	Mammals	XM_025452351.2	NM_001014282.2	NM_001002969.1	XM_035698682.1	XM_025435835.2	XM_025448226.2	XM_025456946.2	XM_025451660.2	NM_001194966.1
Capra_hircus	Mammals	XM_018059292.1	ENSCHIP00000006723	XM_018044693.1	NM_001285654.1	XM_005681728.2	XM_018038432.1	XM_018050842.1	XM_018046646.1	NM_001285727.1
Caprimulgus_carolinensis	Birds							XM_010165358.2		XM_029084571.1
Cariama_cristata	Birds						XM_009697975.1	XM_009710369.1		XM_009696084.1
Carlito_syrichta	Mammals	XM_021712472.1	ENSTSYP00000015966	XM_008053986.1		XM_008063209.1			ENSTSYP00000014714	XM_008065319.2
Castor_canadensis	Mammals	XM_020163593.1	XM_020173605.1	XM_020165216.1		XM_020159144.1	XM_020179547.1	XM_020168629.1	XM_020187492.1	XM_020186022.1
Catagonus_wagneri	Mammals	ENSCWAP00000006638	ENSCWAP00000016059	ENSCWAP00000015191	ENSCWAP00000003181	ENSCWAP00000001254	ENSCWAP00000025612	ENSCWAP00000015421	ENSCWAP00000007031	ENSCWAP00000029050
Catharus_ustulatus	Birds	XM_033063102.1	XM_033069695.1	ENSCUSP00005019371	XM_033057875.1		XM_033071863.1	XM_033081899.1	XM_033068966.1	XM_033085748.1
Cavia_aperea	Mammals	ENSCAPP00000006572	ENSCAPP00000017236		ENSCAPP00000016560			ENSCAPP00000007230		ENSCAPP00000009521
Cavia_porcellus	Mammals	XM_005001276.3	ENSCPOP00000028444		XM_013158458.1	XM_003467537.2	XM_013152853.2	XM_023565561.1	XM_003469458.4	XM_013155017.1
Cebus_capucinus	Mammals	XM_017547112.1	XM_017513978.1	XM_017502065.1	ENSCCAP00000000996	XM_017501642.1	XM_017511947.1	XM_017507397.1	XM_017519603.1	XM_017517247.1
Ceratotherium_simum	Mammals	XM_004418555.2		XM_004435016.2		XM_004419144.1	XM_004442442.2	XM_014796060.1	XM_004430581.2	XM_014792416.1
Cercocebus_atys	Mammals	XM_012062119.1	XM_012082356.1	ENSCATP00000009340	XM_012087788.1		XM_012060372.1	XM_012073072.1	XM_012032153.1	XM_012056425.1
Cervus_elaphus	Mammals	ENSCHYP00000012444	ENSCHYP00000002240	ENSCHYP00000030167	ENSCHYP00000014897	ENSCHYP00000001180	ENSCHYP00000027701	ENSCHYP00000004829		ENSCHYP00000038082
Chaetura_pelagica	Birds	XM_010004253.1	XM_010008427.1		XM_010004280.1		XM_010001604.1	XM_010003409.1	XM_010007055.1	XM_010001918.1
Charadrius_vociferus	Birds	XM_009892674.1	XM_009890332.1		XM_009887070.1		XM_009889879.1	XM_009880598.1	XM_009886789.1	XM_009891488.1
Chelonia_mydas	Testudines	XM_007067894.2			XM_027832717.1		XM_027822450.1	XM_007059632.2	XM_027823905.1	XM_007053423.2
Chelonoidis_abingdonii	Testudines	XM_032799568.1	ENSCABP00000019499	ENSCABP00000028334	XM_032783546.1		XM_032801336.1	XM_032774634.1	XM_032783884.1	XM_032768688.1
Chelydra_serpentina	Testudines	ENSCSRP00000022038	ENSCSRP00000018650	ENSCSRP00000014562	ENSCSRP00000015040		ENSCSRP00000000574	ENSCSRP00000012748	ENSCSRP00000003954	ENSCSRP00000028905
Chinchilla_lanigera	Mammals	XM_013502938.1		XM_005408999.2	XM_013516054.1	XM_013518491.1	XM_005387040.2	XM_005405887.2	XM_013504572.1	XM_005388689.2
Chiroxiphia_pareola	Birds						XM_032699393.1	XM_032712311.1	XM_032712663.1	XM_032675634.1
Chlamydotis_macqueenii	Birds				XM_010126356.1				XM_010117338.1	XM_010117834.1
Chlorocebus_sabaeus	Mammals	XM_008003225.1	ENSCSAP00000018019	XM_007991453.1	XM_007982635.1	XM_007998798.1	XM_007985445.1	XM_007994801.1	XM_007983598.1	XM_007969243.1
Choloepus_hoffmanni	Mammals			ENSCHOP00000007317	ENSCHOP00000010571				ENSCHOP00000004426	ENSCHOP00000010783
Chrysemys_picta	Testudines	XM_005286884.3	XM_005308190.2	XM_005301773.3			XM_005288383.2	XM_005283797.2	XM_005297202.2	XM_005295199.3
Chrysochloris_asiatica	Mammals	XM_006864861.1		XM_006864293.1	XM_006859297.1	XM_006873793.1	XM_006870485.1	XM_006868941.1	XM_006871293.1	XM_006864492.1
Chrysolophus_pictus	Birds	ENSCPIP00010000638		ENSCPIP00010009914	ENSCPIP00010012388		ENSCPIP00010005245	ENSCPIP00010009354	ENSCPIP00010009377	ENSCPIP00010013791
Colius_striatus	Birds		XM_010196114.1					XM_010197330.1		XM_010202256.1
Colobus_angolensis	Mammals	XM_011936341.1		XM_011938651.1		XM_011927114.1	XM_011950719.1	XM_011943445.1	XM_011941594.1	XM_011930409.1
Columba_livia	Birds	XM_021301337.1	XM_013367785.2	XM_021286528.1	XM_021288250.1		XM_005507521.3	XM_005500822.2	XM_013372186.2	NM_001315525.1
Condylura_cristata	Mammals	XM_004682947.1		XM_004689961.2	XM_004676956.1	XM_004681453.1	XM_012732068.1	XM_012729611.1		XM_004678008.1
Corapipo_altera	Birds	XM_027663366.1			XM_027658786.1		XM_027640702.1	XM_027668414.1	XM_027648553.1	XM_027635259.1
Corvus_brachyrhynchos	Birds	XM_017726362.1			XM_017733112.1		XM_017732306.1	XM_017739446.1	XM_017728908.1	XM_008632555.2
Corvus_moneduloides	Birds	XM_032111415.1	ENSCMUP00000011456	ENSCMUP00000006739	XM_032107078.1		XM_032120932.1	XM_032092889.1	XM_032099140.1	XM_032096608.1
Coturnix_japonica	Birds	ENSCJPP00005018927	ENSCJPP00005018499	ENSCJPP00005015208	XM_032442956.1		XM_015875390.2	XM_015886786.2	XM_015853028.2	NM_001323240.1
Cricetulus_griseus	Mammals	XM_035441654.1	ENSCGRP00001004302	ENSCGRP00000006024	XM_027389931.2	XM_035452483.1	XM_027428687.2	XM_027419262.2	XM_027428633.2	XM_035438956.1
Crocodylus_porosus	Crocodylia	XM_019552371.1	XM_019535400.1	ENSCPRP00005025282	XM_019543407.1		XM_019536848.1	XM_019550623.1	XM_019530533.1	XM_019555392.1
Cuculus_canorus	Birds	XM_009562076.1	XM_009563166.1		XM_009566667.1		XM_009571326.1	XM_009564102.1	XM_009558358.1	XM_009571625.1
Cyanistes_caeruleus	Birds	XM_023928380.1	ENSCCEP00000006356		XM_023930316.1		XM_023935346.1	XM_023943151.1		XM_023943606.1
Cygnus_atratus	Birds	XM_035550105.1			XM_035544199.1		XM_035546816.1	XM_035568154.1	XM_035570205.1	XM_035569628.1
Dasypus_novemcinctus	Mammals	XM_004446880.3	ENSDNOP00000025079		XM_012518495.2	XM_004477547.1	XM_012530957.2		XM_004458601.2	XM_004464122.2
Delphinapterus_leucas	Mammals	XM_022583694.2	ENSDLEP00000002661	XM_022556399.2	XM_022582869.1	XM_030764031.1	XM_022562495.2	XM_022557664.2	XM_022576607.2	XM_030763804.1
Desmodus_rotundus	Mammals	XM_024558720.1			XM_024555382.1	XM_024577399.1	XM_024580500.1	XM_024568884.1	XM_024564512.1	XM_024558362.1
Dipodomys_ordii	Mammals	XM_013019581.1		XM_013030858.1	XM_013019921.1	XM_013020153.1	XM_013032342.1	XM_013022624.1		XM_013026382.1
Dromaius_novaehollandiae	Birds	XM_026122046.1	XM_026121602.1	ENSDNVP00000021965	XM_026097356.1		XM_026093140.1	XM_026105443.1	XM_026103353.1	XM_026097760.1
Echinops_telfairi	Mammals	XM_030885812.1	XM_004704723.1	XM_004713227.1	XM_004702572.1	XM_004703179.1	XM_004702353.3	XM_004714380.1	XM_004702330.2	XM_004706527.1
Egretta_garzetta	Birds				XM_009646808.1		XM_035894650.1	XM_035893006.1	XM_009637720.2	XM_035895574.1
Elephantulus_edwardii	Mammals	XM_006883726.1	XM_006902856.1		XM_006882653.1	XM_006896845.1	XM_006895179.1	XM_006897958.1	XM_006887654.1	XM_006881299.1
Empidonax_traillii	Birds	XM_027904593.1			XM_027880938.1		XM_027884813.1	XM_027908059.1	XM_027879788.1	XM_027883737.1
Enhydra_lutris	Mammals	XM_022506680.1		XM_022507860.1		XM_022506343.1	XM_022521507.1	XM_022525632.1	XM_022514177.1	XM_022517602.1
Eptesicus_fuscus	Mammals	XM_008148930.2	XM_028143388.1		XM_028127049.1	XM_028133895.1	XM_008159339.2	XM_028159219.1	XM_008156444.2	XM_008145011.2
Equus_asinus	Mammals	XM_014863232.1	XM_014836533.1	XM_014852338.1	XM_014838209.1	XM_014847270.1	XM_014846109.1	XM_014843047.1	XM_014828901.1	ENSEASP00005028512
Equus_caballus	Mammals	XM_023646553.1	NM_001114534.1	NM_001081832.1	XM_023639547.1	XM_001487894.2	XM_014731374.2	XM_014741356.2	XM_023640069.1	NM_001081840.2
Equus_przewalskii	Mammals	XM_008526702.1		XM_008506706.1	XM_008522175.1	XM_008530669.1	XM_008544252.1	XM_008511564.1	XM_008533142.1	XM_008534485.1
Erinaceus_europaeus	Mammals	XM_007530100.2		XM_007528224.2	XM_007516143.2	XM_007523530.1	XM_007526857.2	XM_007524916.2	XM_007536297.1	XM_007531593.1
Erpetoichthys_calabaricus	Fish			ENSECRP00000025954*
Erythrura_gouldiae	Birds	ENSEGOP00005018701	ENSEGOP00005012131	ENSEGOP00005008686	ENSEGOP00005014046		ENSEGOP00005009000	ENSEGOP00005010946	ENSEGOP00005005395	ENSEGOP00005008798
Eumetopias_jubatus	Mammals	XM_028087712.1		XM_028113546.1	XM_028104898.1	XM_028100505.1	XM_028101848.1	XM_028126057.1	XM_028094672.1	XM_028107298.1
Eurynorhynchus_pygmeus	Birds	ENSCPGP00000019567	ENSCPGP00000026770	ENSCPGP00000018035	ENSCPGP00000005222		ENSCPGP00000008702	ENSCPGP00000000378	ENSCPGP00000007023	ENSCPGP00000021958
Eurypyga_helias	Birds							XM_010156453.1		XM_010160558.1
Falco_cherrug	Birds	XM_005436160.3		XM_005431924.2	XM_005441787.3		XM_005432516.3	XM_014276100.2	XM_027809723.1	XM_005441033.3
Falco_peregrinus	Birds	XM_013296845.2		XM_005234490.2	XM_005242504.3		XM_027794169.1	XM_013301922.2	XM_005233941.2	XM_005241610.3
Falco_tinnunculus	Birds	ENSFTIP00000024843	ENSFTIP00000006849	ENSFTIP00000017402			ENSFTIP00000014637	ENSFTIP00000019379	ENSFTIP00000005147	ENSFTIP00000000729
Felis_catus	Mammals	XM_023239672.1	NM_001009324.1		XM_023240626.1	XM_003985302.2	XM_011280258.3	XM_023243813.1		NM_001042560.2
Ficedula_albicollis	Birds	XM_005046331.1	ENSFALP00000015506	XM_005037241.2	XM_016305818.1		XM_005052987.1	XM_005059922.1	XM_016306203.1	XM_005061644.1
Fukomys_damarensis	Mammals	XM_019210002.2	ENSFDAP00000013354		XM_033758206.1	XM_010606092.2	XM_010617342.3	XM_033759620.1	XM_010642298.1
Fulmarus_glacialis	Birds		XM_009588022.1		XM_009581493.1			XM_009576551.1		XM_009573966.1
Galeopterus_variegatus	Mammals	XM_008569454.1		XM_008585708.1	XM_008571504.1	XM_008586432.1	XM_008565303.1	XM_008582890.1
Gallus_gallus	Birds	XM_025150598.1	NM_001031462.1	XM_015300467.2	XM_025151569.1		XM_015293077.2	XM_001232094.5	NM_204821.1	NM_205045.2
Gavia_stellata	Birds									XM_009818042.1
Gavialis_gangeticus	Crocodylia	XM_019519519.1	XM_019505246.1		XM_019514547.1		XM_019504603.1	XM_019513252.1	XM_019508154.1	XM_019517596.1
Gekko_japonicus	Squamates	XM_015428453.1			XM_015411071.1		XM_015426079.1		XM_015418960.1	XM_015406817.1
Geospiza_fortis	Birds	XM_031061877.1	XM_005424833.2	XM_014311171.2	XM_005420925.2		XM_005422470.3	XM_014309613.2	XM_014309363.2	XM_005420871.1
Geotrypetes_seraphini	Amphibians	XM_033928436.1			XM_033957710.1		XM_033926439.1	XM_033957175.1		XM_033948485.1
Globicephala_melas	Mammals	XM_030864805.1	XM_030849420.1	XM_030834970.1	XM_030857601.1	XM_030877801.1	XM_030849220.1	XM_030879263.1	XM_030853689.1	XM_030877164.1
Gopherus_agassizii	Testudines	ENSGAGP00000011701	ENSGAGP00000023237	ENSGEVP00005000076	ENSGAGP00000014512		ENSGAGP00000016339	ENSGAGP00000033919	ENSGAGP00000024376	ENSGAGP00000017672
Gorilla_gorilla	Mammals	XM_031015752.1		XM_004064031.3	XM_031012626.1	XM_019025629.2	XM_019024560.2	ENSGGOP00000014339	XM_004046549.3	XM_004047805.3
Grammomys_surdaster	Mammals	XM_028766874.1	XM_028752981.1	XM_028776021.1	XM_028778424.1	XM_028752683.1	XM_028782952.1	XM_028771678.1	XM_028774762.1	XM_028753602.1
Haliaeetus_albicilla	Birds			XM_009929593.1	XM_009926574.1			XM_009923761.1		XM_009922450.1
Haliaeetus_leucocephalus	Birds	XM_010563735.1	XM_010579554.1		XM_010573999.1		XM_010571959.1	XM_010580319.1	XM_010585879.1	XM_010562088.1
Halichoerus_grypus	Mammals						XM_036078492.1		XM_036069604.1	XM_036079440.1
Heterocephalus_glaber	Mammals	XM_021263962.1	XM_021256521.1	XM_021262560.1	XM_021244755.1	XM_004871726.1	XM_004875141.2	XM_021244834.1	XM_004860333.2	XM_004838291.2
Hipposideros_armiger	Mammals	XM_019639448.1		XM_019649746.1	XM_019624737.1	XM_019663204.1	XM_019658669.1		XM_019659085.1
Homo_sapiens	Mammals	NM_001368894.2	NM_002386.4	NM_000240.4	NM_014491.4	NM_031889.3	NM_032638.5	NM_139355.3	NM_000193.4	NM_000550.3
Hylobates_moloch	Mammals	XM_032166326.1			XM_032761501.1	XM_032150699.1	XM_032149867.1	XM_032176361.1	XM_032753204.1	XM_032137965.1
Ictidomys_tridecemlineatus	Mammals	XM_005327445.3	XM_021733348.1	XM_005323982.3	XM_021731030.1	XM_005333299.2	XM_005340449.2	XM_021730880.1	XM_005326733.2	XM_005327981.2
Jaculus_jaculus	Mammals	XM_004660837.2	XM_004664824.1	XM_004665758.1	XM_004658564.2	XM_004665361.1	XM_004665111.1	XM_004654931.1	XM_004669541.1	XM_004658450.1
Junco_hyemalis	Birds	ENSJHYP00000004407	ENSJHYP00000007650	ENSJHYP00000016989	ENSJHYP00000020574		ENSJHYP00000000994	ENSJHYP00000018550	ENSJHYP00000006860
Lacerta_agilis	Squamates	XM_033151383.1	XM_033157051.1		XM_033163376.1		XM_033141029.1		XM_033165235.1	XM_033173705.1
Lagenorhynchus_obliquidens	Mammals	XM_027115108.1			XM_027102140.1	XM_027087602.1	XM_027098503.1	XM_027085514.1	XM_027101280.1	XM_027105858.1
Laticauda_laticaudata	Squamates		ENSLLTP00000013315	ENSLLTP00000010691	ENSLLTP00000007373		ENSLLTP00000017262		ENSLLTP00000011535	ENSLLTP00000000118
Latimeria_chalumnae	Coelacanth	ENSLACP00000017411*	XM_005999203.2*		NM_001316882.1*		XM_014486406.1*	XM_005999051.2*	XM_006001273.1*	ENSLACP00000002347*
Lepidothrix_coronata	Birds	XM_017827023.1	XM_017816335.1	ENSLCOP00000003683	XM_017817863.1		XM_017820664.1	XM_017836987.1	XM_017819359.1	XM_017830899.1
Leptobrachium_leishanense	Amphibians	ENSLLEP00000039847	ENSLLEP00000045581		ENSLLEP00000010159		ENSLLEP00000023417		ENSLLEP00000026199	ENSLLEP00000005830
Leptonychotes_weddellii	Mammals		XM_031016870.1		XM_031024129.1	XM_006729324.1	XM_006737755.2	XM_031022280.1	XM_006751651.2	XM_031028507.1
Leptosomus_discolor	Birds							XM_009953045.1		XM_009952174.1
Lipotes_vexillifer	Mammals	XM_007460915.1		XM_007456970.1		XM_007446091.1	XM_007465274.1	XM_007460507.1	XM_007457176.1	XM_007465636.1
Lonchura_striata	Birds	XM_031505081.1	ENSLSDP00000007169	ENSLSDP00000008987	XM_021545242.1		XM_021534227.2	XM_021528209.1	XM_021526567.2	XM_021525577.2
Lontra_canadensis	Mammals				XM_032871025.1	XM_032862770.1	XM_032842780.1	XM_032883561.1	XM_032840275.1	XM_032880497.1
Loxodonta_africana	Mammals	XM_003412299.3		ENSLAFP00000000422	XM_023544567.1	XM_003414167.2	XM_023548065.1	XM_003421891.2	XM_023539799.1	XM_003407348.3
Lynx_canadensis	Mammals	XM_032594847.1		XM_030305798.1	XM_032592431.1	XM_030311939.1	XM_030307534.1	XM_030292324.2	XM_030308891.1	XM_030294141.2
Macaca_fascicularis	Mammals	XM_015434138.1	XM_005592836.2	XM_005593757.2	XM_015447961.1	XM_005555134.2	XM_005571767.2	XM_015440786.1	XM_005551269.2	XM_015437168.1
Macaca_mulatta	Mammals	XM_028832524.1	ENSMMUP00000032257		XM_028844760.1	XM_015138576.2	XM_015130098.2	XM_015122475.2	XM_001106515.4	XM_028835172.1
Macaca_nemestrina	Mammals	XM_011723983.1	ENSMNEP00000004829	ENSMNEP00000004692	XM_011731314.1	XM_011733805.2	XM_011734583.2	XM_024793894.1	XM_011729914.2	XM_011753795.2
Macropus_eugenii	Mammals	ENSMEUP00000014532		ENSMEUP00000003408			ENSMEUP00000012901	ENSMEUP00000011911	ENSMEUP00000001562
Malurus_cyaneus	Birds	ENSMCSP00000009848	ENSMCSP00000017066	ENSMCSP00000019009	ENSMCSP00000014720		ENSMCSP00000001546	ENSMCSP00000016031	ENSMCSP00000020700
Manacus_vitellinus	Birds			ENSMVIP00005018704	XM_008932480.2		XM_018068670.3	XM_008924266.4	XM_018084943.3	XM_008921627.2
Mandrillus_leucophaeus	Mammals	XM_011965582.1			XM_011967097.1	XM_011998158.1	XM_011971302.1	XM_011967341.1	XM_011973090.1	XM_011967903.1
Manis_javanica	Mammals	XM_017663975.1	XM_017662249.1	XM_017651324.1	XM_017650516.1	XM_017655632.1	XM_017650121.1	XM_017641963.1		XM_017669000.1
Marmota_flaviventris	Mammals	XM_027936508.1	XM_027933159.1	XM_027927355.1	XM_027926404.1	XM_034637209.1	XM_027954453.1	XM_027952703.1	XM_027951308.1	XM_027950678.1
Marmota_marmota	Mammals	XM_015476520.1	XM_015495923.1	XM_015488013.1	XM_015488265.1	XM_015505309.1			XM_015502310.1	XM_015499101.1
Mastomys_coucha	Mammals	XM_031371248.1	XM_031341742.1	XM_031342997.1	XM_031381198.1	XM_031342942.1	XM_031382490.1	XM_031349867.1	XM_031380258.1	XM_031376784.1
Meleagris_gallopavo	Birds		XM_010718169.3	XM_010724032.2	XM_010706777.3		XM_019620109.2	XM_010724784.3	XM_010712419.3	XM_010725651.2
Melopsittacus_undulatus	Birds	XM_005150587.3	XM_034073790.1	XM_005151720.3	XM_034062701.1		XM_034066242.1	XM_005140591.3	XM_005142120.4	XM_005154992.3
Meriones_unguiculatus	Mammals	XM_021654339.1	XM_021631221.1	XM_021627261.1	XM_021658417.1	XM_021629674.1	XM_021638789.1	XM_021636855.1	XM_021656069.1	XM_021662909.1
Merops_nubicus	Birds		XM_008947435.1	XM_008942163.1	XM_008939515.1			XM_008950189.1		XM_008938734.1
Mesitornis_unicolor	Birds		XM_010178777.1					XM_010187514.1		XM_010188387.1
Mesocricetus_auratus	Mammals	XM_013122217.2	XM_005073162.3		XM_021233497.1	XM_013111988.1	XM_013114246.2	XM_005083263.3	XM_005084199.3	XM_013122069.2
Microcaecilia_sp._PZ-2009	Amphibians	XM_030199442.1			XM_030215771.1		XM_030206101.1	XM_030218393.1		XM_030192442.1
Microcebus_murinus	Mammals	XM_012739828.1	ENSMICP00000028357		XM_020289760.1	XM_020284229.1	XM_020283547.1	XM_012769303.2	XM_012786262.1	XM_012769721.1
Microtus_ochrogaster	Mammals	XM_005364025.3	XM_026778504.1		XM_026787547.1	XM_005359451.1	XM_005364840.3	XM_005358998.2	XM_005367458.2	XM_026782373.1
Miniopterus_natalensis	Mammals	XM_016206132.1	XM_016212290.1		XM_016204589.1	XM_016207086.1	XM_016197366.1	XM_016197836.1	XM_016196982.1	XM_016223673.1
Mirounga_leonina	Mammals	XM_035012510.1			XM_035020960.1	XM_035004399.1	XM_034996955.1	XM_034997205.1	XM_035029798.1	XM_034987901.1
Monachus_schauinslandi	Mammals	XM_021684720.1		XM_021681890.1	XM_021699386.1	XM_021702281.1	XM_021695085.1	XM_021705302.1	XM_021689395.1	XM_021682413.1
Monodelphis_domestica	Mammals	XM_016423470.1	XM_003339779.2	XM_007493314.2	XM_007504164.2	XM_007495648.2	XM_016424531.1	XM_007488896.2	NM_001198553.1	XM_007499569.2
Monodon_monoceros	Mammals	XM_029208030.1	ENSMMNP00015024741	XM_029240493.1	XM_029234320.1	XM_029235537.1	XM_029242026.1	XM_029215572.1	XM_029233937.1	XM_029202754.1
Moschus_moschiferus	Mammals	ENSMMSP00000021076	ENSMMSP00000008400	ENSMMSP00000013867	ENSMMSP00000012652	ENSMMSP00000028673	ENSMMSP00000031507	ENSMMSP00000030820	ENSMMSP00000009506	ENSMMSP00000001154
Mus_caroli	Mammals	XM_029471300.1	XM_021169456.1	XM_021152962.2	XM_021164323.2	XM_021163993.1	XM_021165190.2	XM_021174246.2	XM_021162956.2	XM_021159227.1
Mus_musculus	Mammals	NM_001310144.1	NM_008559.2	NM_173740.3	NM_053242.4	NM_017468.3	NM_008090.5	NM_001285854.1	NM_009170.3	NM_001282014.1
Mus_pahari	Mammals	XM_021195165.2	XM_021220843.1	XM_021187695.2	XM_021191123.2	XM_021211230.1	XM_021190036.1	XM_021204873.2	XM_021190662.1	XM_021201152.1
Mus_spicilegus	Mammals	ENSMSIP00000017258	ENSMSIP00000016210	ENSMSIP00000008953	ENSMSIP00000004210	ENSMSIP00000037978	ENSMSIP00000015772	ENSMSIP00000029029	ENSMSIP00000013927
Mus_spretus	Mammals	MGP_SPRETEiJ_P0055602	MGP_SPRETEiJ_P0089992	MGP_SPRETEiJ_P0094812	MGP_SPRETEiJ_P0075485	MGP_SPRETEiJ_P0071619	MGP_SPRETEiJ_P0077882	MGP_SPRETEiJ_P0025265	MGP_SPRETEiJ_P0069701	MGP_SPRETEiJ_P0065225
Mustela_erminea	Mammals	XM_032359360.1	XM_032323492.1		XM_032305203.1	XM_032332041.1	XM_032335927.1	XM_032306144.1	XM_032305348.1	XM_032307698.1
Mustela_putorius	Mammals	XM_004755917.2	XM_013056885.1	ENSMPUP00000012556	XM_013051015.1	XM_004766351.1	XM_004738631.2	XM_013045452.1	XM_013063278.1	XM_004765758.2
Myotis_brandtii	Mammals	XM_014545206.1	XM_014535606.1	XM_005880880.2	XM_014536444.1	XM_005881614.1	XM_014540251.1		XM_014532256.1	XM_014539257.1
Myotis_davidii	Mammals	XM_015566448.1	XM_015572070.1		XM_015569384.1	XM_006769900.1	XM_006763287.2	XM_015567224.1		XM_006752615.2
Myotis_lucifugus	Mammals	XM_006091616.3	XM_023746981.1	XM_006090566.3	XM_023760067.1	XM_006094414.1	XM_006091309.3			XM_014457555.2
Naja_naja	Squamates	ENSNNAP00000023117	ENSNNAP00000018246	ENSNNAP00000012195	ENSNNAP00000013317		ENSNNAP00000000482		ENSNNAP00000004920
Nannospalax_galili	Mammals	XM_029555215.1	XM_008842140.2	XM_008843181.3	XM_029561780.1	XM_029561661.1	XM_008828552.3	XM_008837057.3	XM_008847266.2	XM_008848810.3
Nanorana_parkeri	Amphibians	XM_018567913.1	XM_018566474.1		XM_018568426.1		XM_018553920.1	XM_018562196.1	XM_018553989.1	XM_018556479.1
Neopelma_chrysocephalum	Birds	XM_027705318.1			XM_027682191.1		XM_027700847.1		XM_027686985.1	XM_027670579.1
Neophocaena_phocaenoides	Mammals	XM_024752594.1		XM_024734194.1		XM_024754187.1	XM_024763385.1	XM_024745960.1	XM_024739183.1	XM_024760485.1
Neovison_vison	Mammals	ENSNVIP00000006317	ENSNVIP00000014498	ENSNVIP00000020847	ENSNVIP00000004000	ENSNVIP00000021251	ENSNVIP00000023463	ENSNVIP00000008949	ENSNVIP00000000197	ENSNVIP00000023120
Nestor_notabilis	Birds		XM_010010806.1				XM_010012828.1	XM_010017489.1		XM_010022610.1
Nipponia_nippon	Birds				XM_009466159.1		XM_009476423.1	XM_009472895.1	XM_009476000.1	XM_009466574.1
Nomascus_leucogenys	Mammals	XM_030829460.1		XM_003271020.4	XM_030826322.1	XM_030818959.1	XM_030801840.1	XM_030796370.1	XM_003280860.2	XM_003260437.4
Notechis_scutatus	Squamates	XM_026664630.1	XM_026684888.1	ENSNSUP00000026937	XM_026669092.1		XM_026678004.1		XM_026680924.1	XM_026671714.1
Nothoprocta_perdicaria	Birds	XM_026041208.1	XM_026039591.1		XM_026033219.1		XM_026052573.1	XM_026045589.1	XM_026052986.1	XM_026052734.1
Numida_meleagris	Birds	XM_021402561.1	ENSNMEP00000005004		XM_021384892.1		XM_021409440.1	XM_021378879.1		XM_021381223.1
Ochotona_princeps	Mammals	XM_004585428.1	XM_012926641.1	XM_012927779.1	XM_004592460.2	XM_012930041.1	XM_004581343.1	XM_004595682.2	XM_004597519.1	XM_004581245.1
Octodon_degus	Mammals	XM_004637971.2		XM_004645316.2	XM_023705056.1	XM_023706783.1	XM_004646094.2	XM_023716974.1	XM_004628968.2	XM_004631707.2
Odobenus_rosmarus	Mammals	XM_004406115.1		XM_004411408.2	XM_004408501.2	XM_004392894.1	XM_004395700.2	XM_012560667.1	XM_004403479.1	XM_012567254.1
Odocoileus_virginianus	Mammals	XM_020901902.1			XM_020893574.1	XM_020873543.1	XM_020881563.1	XM_020895263.1	XM_020900308.1	XM_020908795.1
Opisthocomus_hoazin	Birds	XM_009937164.1			XM_009943439.1			XM_009939378.1	XM_009945187.1	XM_009934475.1
Orcinus_orca	Mammals	XM_033409854.1	XM_033406209.1		XM_004269869.2	XM_004283582.2	XM_004284342.3	XM_033400741.1	XM_004281230.2	XM_004276133.3
Ornithorhynchus_anatinus	Mammals	XM_029058947.1	ENSOANP00000033935	XM_029046599.1	XM_029073155.1	XM_007669232.2*	XM_029051321.1	XM_029053539.1	XM_029077267.1	XM_001507059.3
Orycteropus_afer	Mammals	XM_007943290.1		XM_007955611.1	XM_007944055.1	XM_007942773.1	XM_007953203.1	XM_007951031.1	XM_007953473.1	XM_007943237.1
Oryctolagus_cuniculus	Mammals	NM_001082217.1	ENSOCUP00000038632		XM_017342624.1	XM_002717035.1	XM_002713156.3		XM_002715022.3	NM_001297495.1
Otolemur_garnettii	Mammals	XM_012803442.1		XM_003800997.3	XM_023513202.1	XM_003800959.1	XM_003796195.2	XM_003788743.1	XM_012806501.2	XM_003782885.1
Otus_sunia	Birds	ENSOSUP00000010524		ENSOSUP00000018029	ENSOSUP00000020915		ENSOSUP00000012304	ENSOSUP00000017477	ENSOSUP00000021727	ENSOSUP00000016251
Ovis_aries	Mammals	XM_012096162.2	NM_001282528.1	XM_004022016.3	XM_027968606.1	XM_004009887.3	XM_027957858.1	XM_027969869.1	XM_027969062.1	NM_001130023.1
Oxyura_jamaicensis	Birds	XM_035328517.1	XM_035336821.1		XM_035333625.1		XM_035337813.1	XM_035348423.1	XM_035318556.1	XM_035310514.1
Pan_paniscus	Mammals	XM_034932341.1		XM_003808376.5	XM_034963385.1	XM_003808989.3	XM_008954763.2	XM_034944883.1	XM_034965340.1	XM_008965365.2
Pan_troglodytes	Mammals	XM_016920618.2	NM_001009152.1		XM_016956790.2	XM_016951613.2	XM_516728.7	XM_016934670.2	XM_001147185.5	XM_016960586.2
Panthera_leo	Mammals	ENSPLOP00000007339	ENSPLOP00000018541	ENSPLOP00000030708	ENSPLOP00000004363	ENSPLOP00000005986	ENSPLOP00000005253	ENSPLOP00000025431	ENSPLOP00000005200	ENSPLOP00000030053
Panthera_pardus	Mammals	XM_019456600.1		XM_019417332.1	XM_019418068.1	XM_019463548.1	XM_019430987.1	ENSPPRP00000026766	XM_019424734.1	XM_019415513.1
Panthera_tigris	Mammals	XM_007082082.2			XM_007089152.2	XM_007086919.1		XM_007075226.2		XM_007098550.1
Pantherophis_guttatus	Squamates	XM_034417173.1					XM_034431494.1		XM_034401618.1	XM_034410429.1
Papio_anubis	Mammals	XM_021926817.2	NM_001164589.1	ENSPANP00000018931	XM_009203719.4	XM_021938562.2	XM_017946084.3	XM_031660118.1	XM_031664975.1	XM_021927503.2
Parus_major	Birds	XM_015632362.2	XM_015639517.1	ENSPMJP00000014408	XM_033514483.1		XM_015641100.3	XM_015651956.2	XM_015620259.2	XM_015652138.1
Pavo_cristatus	Birds	ENSPSTP00000021225	ENSPSTP00000021514	ENSPSTP00000010313			ENSPSTP00000000448			ENSPSTP00000012011
Pelecanus_crispus	Birds							XM_009480362.1
Pelodiscus_sinensis	Testudines	XM_014576412.2		XM_006137895.1	XM_006122523.3		XM_014577421.2	XM_006132598.3	XM_006129350.3	XM_006117846.3
Pelusios_gabonensis	Testudines	ENSPCEP00000025492	ENSPCEP00000013253				ENSPCEP00000011558			ENSPCEP00000025500
Peromyscus_leucopus	Mammals	XM_028877864.1			XM_028871780.1	XM_028863880.1	XM_028854195.1	XM_028862969.1	XM_028864194.1	XM_028873324.1
Peromyscus_maniculatus	Mammals	XM_006975864.2	XM_016005961.1		XM_016002761.1	XM_006991648.1	XM_006996139.2	XM_006978136.2	XM_006994537.2	XM_006986436.1
Phaethon_lepturus	Birds				XM_010294842.1			XM_010283932.1		XM_010295437.1
Phalacrocorax_carbo	Birds				XM_009506388.1					XM_009512242.1
Phascolarctos_cinereus	Mammals	XM_020963906.1	ENSPCIP00000033263	XM_020995885.1	XM_020984654.1	XM_020988268.1	XM_020981197.1	XM_020971403.1	XM_021009639.1	XM_020969757.1
Phasianus_colchicus	Birds	XM_031607219.1	ENSPCLP00000024672	ENSPCLP00000008468	XM_031615536.1		XM_031607797.1	XM_031604741.1	XM_031616091.1	XM_031592886.1
Phoca_vitulina	Mammals	XM_032414212.1			XM_032401732.1	XM_032398202.1	XM_032412236.1	XM_032394909.1	XM_032394350.1	XM_032392425.1
Phocoena_sinus	Mammals	XM_032638882.1	ENSPSNP00000012854	XM_032620525.1	XM_032642873.1	XM_032632983.1	XM_032648735.1	XM_032628716.1	XM_032643202.1	XM_032635756.1
Phyllostomus_discolor	Mammals	XM_028515875.2	XM_028504058.2		XM_028525330.1	XM_028508273.1		XM_028519279.2	XM_028525845.2	XM_028524176.2
Physeter_catodon	Mammals	XM_007115799.3	ENSPCTP00005015660	XM_007102032.3	XM_028489844.1	XM_007118665.2	XM_024117302.1	XM_028500437.1	XM_024130991.1	XM_007110170.2
Picoides_pubescens	Birds	XM_009901353.1	XM_009904441.1		XM_009910473.1		XM_009910044.1	XM_009909784.1	XM_009898626.1	XM_009900742.1
Piliocolobus_tephrosceles	Mammals	XM_031933962.1	ENSPTEP00000042491		XM_023228233.3	XM_023190228.1	XM_023215698.3	XM_023183635.3	XM_023225522.3	XM_026453871.1
Pipra_filicauda	Birds	XM_027735755.1			XM_027714978.1		XM_027729512.1	XM_027742219.1	XM_027749906.1	XM_027744928.1
Podarcis_muralis	Squamates	XM_028729866.1	ENSPMRP00000014287	ENSPMRP00000005248	XM_028746369.1		XM_028719170.1		XM_028750116.1	XM_028712103.1
Pogona_vitticeps	Squamates	XM_020795639.1	ENSPVIP00000015150	ENSPVIP00000026841	XM_020789698.1		XM_020798078.1		XM_020779724.1	XM_020782893.1
Pongo_abelii	Mammals	XM_024255975.1		NM_001131441.1	XM_024250289.1	XM_002814836.3	XM_024245007.1	XM_024237103.1	XM_002818721.2	XM_002819791.3
Procavia_capensis	Mammals	ENSPCAP00000004828		ENSPCAP00000006176	ENSPCAP00000004988	ENSPCAP00000002618	ENSPCAP00000001363	ENSPCAP00000000674	ENSPCAP00000001407
Prolemur_simus	Mammals	ENSPSMP00000021313		ENSPSMP00000034025	ENSPSMP00000031409	ENSPSMP00000021291	ENSPSMP00000001782	ENSPSMP00000027483	ENSPSMP00000004895	ENSPSMP00000022822
Propithecus_coquereli	Mammals	XM_012649628.1		XM_012642824.1	XM_012652745.1	XM_012659828.1	XM_012656010.1	XM_012646145.1	XM_012654149.1
Protobothrops_mucrosquamatus	Squamates	XM_029285453.1	XM_015811464.1		XM_015817103.1		XM_015826026.1		XM_015832549.1	XM_015816818.1
Pseudonaja_textilis	Squamates	ENSPTXP00000004497	XM_026719808.1	ENSPTXP00000015417	XM_026713111.1		XM_026723368.1		XM_026718320.1	XM_026718405.1
Pseudopodoces_humilis	Birds	XM_005530263.2	XM_014260525.1	XM_014255718.1	XM_005519253.2		XM_005522075.2	XM_014260062.1	XM_005528530.1	XM_005522677.1
Pterocles_gutturalis	Birds				XM_010084153.1			XM_010083036.1		XM_010085345.1
Pteropus_alecto	Mammals	XM_015586318.2		XM_006917905.3	XM_006910596.1	XM_006917281.1	XM_025044804.1	XM_025043328.1	XM_025044914.1	XM_006918362.1
Pteropus_vampyrus	Mammals	XM_011362535.2	XM_011379128.2	XM_011380022.2	XM_011372403.1	XM_011360502.1	XM_011385876.2	XM_011372679.2	XM_023536734.1	XM_011382224.1
Puma_concolor	Mammals	XM_025928709.1		XM_025934490.1	XM_025929245.1	XM_025922395.1	XM_025921502.1			XM_025928304.1
Pygoscelis_adeliae	Birds				XM_009324060.1		XM_009321046.1	XM_009323014.1	XM_009322501.1	XM_009328052.1
Python_molurus	Squamates	XM_025164953.1	XM_025173773.1		XM_025166700.1		XM_025170858.1		XM_007433194.2	XM_007426971.3
Rattus_norvegicus	Mammals	XM_006234633.3	XM_006222790.3	NM_033653.1	XM_017592779.1	NM_001106001.1	NM_033442.1	NM_021859.2	NM_017221.1	NM_001106664.1
Rattus_rattus	Mammals	XM_032902581.1	XM_032887674.1	XM_032889664.1	XM_032906930.1	XM_032915824.1	XM_032906137.1	XM_032907280.1	XM_032907187.1	XM_032889493.1
Rhinatrema_bivittatum	Amphibians	XM_029582486.1	XM_029610666.1		XM_029617020.1		XM_029601297.1	XM_029613560.1	XM_029588482.1	XM_029605464.1
Rhinolophus_ferrumequinum	Mammals	XM_033119860.1	ENSRFEP00010016552		XM_033099057.1	XM_033105394.1	XM_033087365.1	XM_033134166.1	XM_033099222.1	XM_033123522.1
Rhinopithecus_bieti	Mammals	XM_017885738.1	XM_017847085.1		XM_017864605.1	XM_017879166.1	XM_017885064.1	XM_017847247.1	XM_017860555.1	XM_017867194.1
Rhinopithecus_roxellana	Mammals	XM_030917421.1			XM_030933309.1	XM_010383977.2	XM_010354603.2	XM_030936837.1	XM_030932987.1	XM_010383154.2
Rousettus_aegyptiacus	Mammals	XM_016147058.1			XM_016138078.1	XM_016132909.1	XM_016132252.1	XM_016163451.1	XM_016160937.1	XM_016162944.1
Saimiri_boliviensis	Mammals	XM_003919958.2	ENSSBOP00000003905		XM_003921067.2	XM_003931928.2	XM_003926139.2	XM_003938804.2	XM_010329567.1	XM_003928161.2
Salvator_merianae	Squamates	ENSSMRP00000001728	ENSSMRP00000008950	ENSSMRP00000029768	ENSSMRP00000016254		ENSSMRP00000000157		ENSSMRP00000018464	ENSSMRP00000008378
Sapajus_apella	Mammals	XM_032282335.1		XM_032258544.1	XM_032275664.1	XM_032259336.1	XM_032267985.1		XM_032244901.1	XM_032300224.1
Sarcophilus_harrisii	Mammals	XM_023506308.2	XM_031950105.1	XM_031959384.1	XM_031938846.1	XM_003772832.2	XM_031956370.1	XM_003760585.4	XM_031939527.1	XM_003762148.3
Sciurus_vulgaris	Mammals	ENSSVLP00005008549	ENSSVLP00005022071	ENSSVLP00005019545		ENSSVLP00005026960	ENSSVLP00005016402	ENSSVLP00005030806	ENSSVLP00005006646	ENSSVLP00005023858
Serinus_canaria	Birds			ENSSCAP00000015614	XM_030238294.1		XM_018915104.2	XM_018921738.2	XM_009085804.3	XM_018918325.2
Sorex_araneus	Mammals	XM_004607871.1	XM_004600791.1		XM_004602080.2	XM_004617879.1	XM_004603786.1	XM_004614834.1	XM_004620168.1	XM_004600156.1
Spermophilus_dauricus	Mammals	ENSSDAP00000002986	ENSSDAP00000005889	ENSSDAP00000006629	ENSSDAP00000016419	ENSSDAP00000027078				ENSSDAP00000004417
Sphenodon_punctatus	Sphenodon	ENSSPUP00000006336	ENSSPUP00000008435		ENSSPUP00000004250		ENSSPUP00000005493	ENSSPUP00000019186	ENSSPUP00000003270	ENSSPUP00000013952
Stachyris_ruficeps	Birds	ENSCRFP00000003860	ENSCRFP00000001045	ENSCRFP00000008598	ENSCRFP00000019273		ENSCRFP00000004627	ENSCRFP00000002705	ENSCRFP00000007706	ENSCRFP00000003016
Strigops_habroptilus	Birds	XM_030484291.1	XM_030511989.1	ENSSHBP00005012832	ENSSHBP00005012445		XM_030501461.1	XM_030509604.1	XM_030509516.1	XM_030470596.1
Strix_occidentalis	Birds	ENSSOCP00000017439			ENSSOCP00000000601		ENSSOCP00000022942	ENSSOCP00000021149	ENSSOCP00000018108	ENSSOCP00000018509
Struthio_camelus	Birds		ENSSCUP00000005972	ENSSCUP00000019888	XM_009689532.1		XM_009669367.1	XM_009669871.1	ENSSCUP00000024196	XM_009672522.1
Sturnus_vulgaris	Birds	XM_014884616.1	XM_014874534.1				XM_014890506.1	XM_014884440.1	XM_014872227.1	XM_014883993.1
Suricata_suricatta	Mammals	XM_029914672.1	XM_029925520.1		XM_029924675.1	XM_029930494.1	XM_029917128.1	XM_029916436.1	XM_029954264.1	XM_029920366.1
Sus_scrofa	Mammals	XM_021078632.1	NM_001008690.1	NM_001001640.1	XM_021078435.1	NM_214241.1	NM_213879.1	XM_013994776.2	NM_001244513.1	XM_013993569.2
Taeniopygia_guttata	Birds	XM_030273356.2	XM_002196038.3	XM_002191244.5	NM_001048263.2		XM_030283162.2	XM_012571180.3	XM_002190708.4	XM_030258518.2
Tauraco_erythrolophus	Birds				XM_009992800.1		XM_009987956.1			XM_009988376.1
Terrapene_carolina	Testudines	XM_024194928.1			ENSTMTP00000011920		XM_024220399.2	XM_024203218.1	XM_024209770.2	XM_024211085.3
Thamnophis_elegans	Squamates	XM_032220577.1	XM_032230149.1		XM_032221993.1		XM_032212265.1		XM_032237758.1	XM_032214287.1
Thamnophis_sirtalis	Squamates	XM_014071898.1			XM_014073822.1		XM_014063710.1		XM_014067506.1	XM_014052901.1
Theropithecus_gelada	Mammals	XM_025355383.1	XM_025370088.1		XM_025380560.1	XM_025384934.1	XM_025377518.1	XM_025367344.1	XM_025380081.1	XM_025359545.1
Tinamus_major	Birds			XM_010216707.1	XM_010219724.1		XM_010220416.1	XM_010221772.1	XM_010211342.1	XM_010225313.1
Trachemys_scripta	Testudines	XM_034769907.1			XM_034769085.1		XM_034776728.1		XM_034759997.1	XM_034774824.1
Trachypithecus_francoisi	Mammals	XM_033205275.1		XM_033200958.1	XM_033192941.1	XM_033214513.1	XM_033210879.1	XM_033200183.1	XM_033193527.1	XM_033237356.1
Trichechus_manatus	Mammals	XM_004369752.2		XM_004376957.2		XM_004383332.2	XM_004368393.2	XM_004378642.2	XM_004372785.2	XM_004373493.2
Tupaia_belangeri	Mammals	ENSTBEP00000004087	XM_006152522.3	XM_006148866.3		ENSTBEP00000008345	XM_027768811.1	XM_027769600.1	XM_027770049.1	ENSTBEP00000009848
Tursiops_truncatus	Mammals	XM_033862669.1		ENSTTRP00000008578	XM_019925131.2	XM_033857118.1	XM_033865541.1	XM_033854706.1	XM_033862739.1	XM_004313749.3
Tyto_alba	Birds		XM_033003808.1		XM_032998779.1		XM_032994950.1	XM_033003107.1	XM_033009731.1	XM_009970247.2
Urocitellus_parryii	Mammals	XM_026404643.1	XM_026382018.1	XM_026387585.1	XM_026408891.1	XM_026402562.1	XM_026410947.1	XM_026404376.1	XM_026406184.1	XM_026381789.1
Ursus_americanus	Mammals		ENSUAMP00000019668	ENSUAMP00000013863	ENSUAMP00000037151	ENSUAMP00000010928	ENSUAMP00000001545	ENSUAMP00000027892		ENSUAMP00000007648
Ursus_arctos	Mammals	XM_026511866.1				XM_026509616.1	XM_026501485.1	XM_026481070.1	XM_026479217.1	XM_026506003.1
Ursus_maritimus	Mammals	XM_008686850.1	XM_008702716.1			XM_008693183.1	XM_008697961.1	XM_008711411.1	XM_008688638.1	XM_008689852.1
Ursus_thibetanus	Mammals	ENSUTTP00000012706	ENSUTTP00000021204		ENSUTTP00000001772	ENSUTTP00000023166	ENSUTTP00000015119	ENSUTTP00000010133	ENSUTTP00000022570	ENSUTTP00000016211
Varanus_komodoensis	Squamates	ENSVKKP00000001250	ENSVKKP00000010160		ENSVKKP00000017514		ENSVKKP00000001402		ENSVKKP00000000938	ENSVKKP00000017646
Vicugna_pacos	Mammals	XM_006198335.3			XM_031674139.1	XM_031689589.1	XM_015241359.2	XM_031689821.1	XM_015245287.2	XM_006208292.3
Vombatus_ursinus	Mammals	XM_027837861.1	XM_027847690.1	XM_027875601.1	XM_027838640.1		XM_027863671.1	XM_027851099.1	XM_027841059.1	XM_027863040.1
Vulpes_vulpes	Mammals	XM_026012778.1	XM_026005028.1		XM_026012156.1	XM_026003468.1	XM_025991587.1	XM_026019339.1		XM_026001307.1
Xenopus_tropicalis	Amphibians	XM_031900005.1	XM_012962336.2		XM_012958379.2		XM_004914092.4	XM_031903815.1	XM_031903906.1	NM_001016476.2
Zalophus_californianus	Mammals	ENSZCAP00015025385			XM_027574472.2	XM_027600497.2	XM_027587926.1	XM_027585206.1	XM_027572985.1	XM_027616079.2
Zonotrichia_albicollis	Birds	XM_014269926.2		XM_005489014.3	XM_005481976.3		XM_014265999.2	XM_026797566.1	XM_005480488.3	XM_005488148.3
Zootoca_vivipara	Squamates	XM_035117980.1			XM_035128701.1		XM_035106441.1		XM_035129645.1	XM_035097391.1
Zosterops_lateralis	Birds	ENSZLMP00000008368	ENSZLMP00000021599	ENSZLMP00000019073	ENSZLMP00000011515		ENSZLMP00000019187	ENSZLMP00000013267	ENSZLMP00000006868	ENSZLMP00000011628

## Sheet: Table S4
Table S4: Results for the control genes. Likelihood ratio (D) and degrees of freedom (df) comparing a global vs. local model of molecular evolution are shown. All comparisons are significant at the p<0.001 level. *Note that ENAM is restricted to mammals only – all other genes are analysed across tetrapods. **No coelacanth sequence was available for MAOA and so an alternative outgroup was used. Ng…
gene	D	df	p	Ngene	Ncodons	NTaxa	Outgroup
ENAM*	665.225	298	4.37927e-30	153	3393	84	Ornithorhynchus anatinus
FOXP2	1660.73	511	1.47369e-121	263	2019	130	Latimeria chalumnae
GATA2	2369.33	517	3.27653e-234	265	1398	138	Latimeria chalumnae
MAOA	864.118	335	2.0986e-48	172	1497	86	Erpetoichthys calabaricus**
MATK	2503.06	495	9.0643e-265	255	1314	133	Latimeria chalumnae
MC1R	750.468	363	3.5546e-29	267	921	99	Latimeria chalumnae
PAX6	3479.67	498	0	255	1302	130	Latimeria chalumnae
SHH	2992.82	486	0	250	1212	128	Latimeria chalumnae
TYRP1	1133.66	550	9.88578e-43	282	1605	139	Latimeria chalumnae
